# Supplementary material for: Transcriptomic Analysis Identifies Complement Component 3 as a Potential Predictive Biomarker for Chemotherapy Resistance in Colorectal Cancer
Source: Front Mol Biosci. 2021 Oct 15;8:763652. doi: 10.3389/fmolb.2021.763652 (PMC8554154; doi:10.3389/fmolb.2021.763652)
Supplement: Supplementary file 1 [file Table2.XLSX]

## Sheet: GSE28702
Gene symbol	Gene name	GS	MM	Module
PTRH2	peptidyl-tRNA hydrolase 2(PTRH2)	0.203553	0.842367	MEGrey60
TMEM97	transmembrane protein 97(TMEM97)	0.0871859	0.820854	MEGrey60
MRPS7	mitochondrial ribosomal protein S7(MRPS7)	0.18803	0.811306	MEGrey60
NME1	NME/NM23 nucleoside diphosphate kinase 1(NME1)	0.111968	0.788708	MEGrey60
TLCD1	TLC domain containing 1(TLCD1)	0.0845876	0.780516	MEGrey60
PIGW	phosphatidylinositol glycan anchor biosynthesis class W(PIGW)	0.240477	0.777222	MEGrey60
INTS2	integrator complex subunit 2(INTS2)	0.386825	0.776138	MEGrey60
LRRC59	leucine rich repeat containing 59(LRRC59)	0.132745	0.774209	MEGrey60
TUBG1	tubulin gamma 1(TUBG1)	0.0488161	0.768609	MEGrey60
DHX40	DEAH-box helicase 40(DHX40)	0.430553	0.764118	MEGrey60
ACLY	ATP citrate lyase(ACLY)	0.150726	0.759368	MEGrey60
PHB	prohibitin(PHB)	0.112846	0.747774	MEGrey60
PRR15L	proline rich 15 like(PRR15L)	0.243857	0.72885	MEGrey60
MRPL12	mitochondrial ribosomal protein L12(MRPL12)	0.00431314	0.723072	MEGrey60
PSMD12	proteasome 26S subunit, non-ATPase 12(PSMD12)	0.328592	0.70939	MEGrey60
PNPO	pyridoxamine 5'-phosphate oxidase(PNPO)	0.189601	0.706126	MEGrey60
C17orf58	chromosome 17 open reading frame 58(C17orf58)	0.223157	0.698676	MEGrey60
CCDC43	coiled-coil domain containing 43(CCDC43)	0.427124	0.692551	MEGrey60
PCTP	phosphatidylcholine transfer protein(PCTP)	0.176417	0.688016	MEGrey60
SLC25A39	solute carrier family 25 member 39(SLC25A39)	-0.0062711	0.687995	MEGrey60
TEFM	transcription elongation factor, mitochondrial(TEFM)	0.358198	0.676748	MEGrey60
VPS25	vacuolar protein sorting 25 homolog(VPS25)	0.187219	0.658706	MEGrey60
RAD51C	RAD51 paralog C(RAD51C)	0.190539	0.65783	MEGrey60
ATP5MC1	ATP Synthase Membrane Subunit C Locus 1(ATP5MC1)	0.103351	0.655178	MEGrey60
RNFT1	ring finger protein, transmembrane 1(RNFT1)	0.277324	0.651189	MEGrey60
SNHG30	Small Nucleolar RNA Host Gene 30(SNHG30)	0.176436	0.634	MEGrey60
ERAL1	Era like 12S mitochondrial rRNA chaperone 1(ERAL1)	0.0696454	0.633763	MEGrey60
COG1	component of oligomeric golgi complex 1(COG1)	0.217708	0.618661	MEGrey60
MYO1D	myosin ID(MYO1D)	0.0645351	0.616252	MEGrey60
AP2B1	adaptor related protein complex 2 beta 1 subunit(AP2B1)	0.268658	0.604052	MEGrey60
MRPL38	mitochondrial ribosomal protein L38(MRPL38)	0.0708867	0.60208	MEGrey60
NT5C3B	5'-nucleotidase, cytosolic IIIB(NT5C3B)	0.280036	0.596847	MEGrey60
TRIM65	tripartite motif containing 65(TRIM65)	0.168786	0.595953	MEGrey60
BLMH	bleomycin hydrolase(BLMH)	0.0569012	0.594761	MEGrey60
LDHB	lactate dehydrogenase B(LDHB)	0.272611	0.588813	MEGrey60
EEF1AKMT4	EEF1A Lysine Methyltransferase 4(EEF1AKMT4)	-0.0366838	0.586907	MEGrey60
ZBTB10	zinc finger and BTB domain containing 10(ZBTB10)	0.205209	0.576346	MEGrey60
SYNGR2	synaptogyrin 2(SYNGR2)	0.0570681	0.567501	MEGrey60
SLC27A2	solute carrier family 27 member 2(SLC27A2)	0.0588494	0.56385	MEGrey60
ABHD15	abhydrolase domain containing 15(ABHD15)	0.115934	0.55913	MEGrey60
TOM1L1	target of myb1 like 1 membrane trafficking protein(TOM1L1)	0.405158	0.55319	MEGrey60
FDXR	ferredoxin reductase(FDXR)	0.139014	0.549832	MEGrey60
EPOP	Elongin BC And Polycomb Repressive Complex 2 Associated Protein(EPOP)	-0.0123306	0.546949	MEGrey60
WDR45B	WD repeat domain 45B(WDR45B)	0.258414	0.534844	MEGrey60
SMARCE1	SWI/SNF related, matrix associated, actin dependent regulator of chromatin, subfamily e, member 1(SMARCE1)	0.158865	0.533297	MEGrey60
NPM3	nucleophosmin/nucleoplasmin 3(NPM3)	0.100559	0.525934	MEGrey60
KANSL1-AS1	KANSL1 antisense RNA 1(KANSL1-AS1)	0.0379928	0.519865	MEGrey60
C17orf75	chromosome 17 open reading frame 75(C17orf75)	0.221427	0.519327	MEGrey60
SLC39A11	solute carrier family 39 member 11(SLC39A11)	0.174934	0.513274	MEGrey60
MINPP1	multiple inositol-polyphosphate phosphatase 1(MINPP1)	0.123458	0.509653	MEGrey60
DANCR	differentiation antagonizing non-protein coding RNA(DANCR)	0.114095	0.493473	MEGrey60
FXYD3	FXYD domain containing ion transport regulator 3(FXYD3)	0.118549	0.489998	MEGrey60
PIGN	phosphatidylinositol glycan anchor biosynthesis class N(PIGN)	0.226664	0.487727	MEGrey60
TOB1	transducer of ERBB2, 1(TOB1)	0.186186	0.479364	MEGrey60
PIGV	phosphatidylinositol glycan anchor biosynthesis class V(PIGV)	0.180259	0.476594	MEGrey60
SPINK1	serine peptidase inhibitor, Kazal type 1(SPINK1)	0.134582	0.473571	MEGrey60
FABP1	fatty acid binding protein 1(FABP1)	-0.000409808	0.472214	MEGrey60
KRT10	keratin 10(KRT10)	0.328459	0.451845	MEGrey60
CBR4	carbonyl reductase 4(CBR4)	0.303036	0.444956	MEGrey60
PAQR3	progestin and adipoQ receptor family member 3(PAQR3)	0.0596484	0.44412	MEGrey60
TMEM99	transmembrane protein 99(TMEM99)	0.351378	0.44282	MEGrey60
PRELID2	PRELI domain containing 2(PRELID2)	0.188246	0.441794	MEGrey60
RWDD3	RWD domain containing 3(RWDD3)	0.259322	0.421663	MEGrey60
PRXL2A	Peroxiredoxin Like 2A(PRXL2A)	0.204463	0.418386	MEGrey60
PROSER2	proline and serine rich 2(PROSER2)	0.2436	0.408492	MEGrey60
PAQR5	progestin and adipoQ receptor family member 5(PAQR5)	0.121562	0.4022	MEGrey60
IGFBP2	insulin like growth factor binding protein 2(IGFBP2)	-0.000284491	0.385817	MEGrey60
ACADSB	acyl-CoA dehydrogenase, short/branched chain(ACADSB)	0.233925	0.380304	MEGrey60
ACOT13	acyl-CoA thioesterase 13(ACOT13)	0.11727	0.369714	MEGrey60
ALDOC	aldolase, fructose-bisphosphate C(ALDOC)	0.0521123	0.353237	MEGrey60
CANT1	calcium activated nucleotidase 1(CANT1)	0.160486	0.346615	MEGrey60
SP2-AS1	SP2 antisense RNA 1(SP2-AS1)	0.232507	0.330723	MEGrey60
TDP2	tyrosyl-DNA phosphodiesterase 2(TDP2)	0.162779	0.313866	MEGrey60
ALG6	ALG6, alpha-1,3-glucosyltransferase(ALG6)	0.124915	0.305981	MEGrey60
ZNF329	zinc finger protein 329(ZNF329)	0.138645	-0.265273	MEGrey60
PCDHB16	protocadherin beta 16(PCDHB16)	0.0289374	-0.268251	MEGrey60
DOCK11	dedicator of cytokinesis 11(DOCK11)	-0.0764433	-0.307171	MEGrey60
TXLNGY	taxilin gamma pseudogene, Y-linked(TXLNGY)	0.01866	-0.33698	MEGrey60
UTY	ubiquitously transcribed tetratricopeptide repeat containing, Y-linked(UTY)	0.0111915	-0.344737	MEGrey60
RHBDD2	rhomboid domain containing 2(RHBDD2)	-0.152299	-0.349089	MEGrey60
KDM5D	lysine demethylase 5D(KDM5D)	0.015792	-0.349606	MEGrey60
TM4SF20	transmembrane 4 L six family member 20(TM4SF20)	-0.155626	-0.349697	MEGrey60
SOX8	SRY-box 8(SOX8)	-0.0868558	-0.381272	MEGrey60
PGAP1	post-GPI attachment to proteins 1(PGAP1)	-0.0940015	-0.390087	MEGrey60
HOXA11-AS	HOXA11 antisense RNA(HOXA11-AS)	-0.237673	-0.40407	MEGrey60
HOXA11	homeobox A11(HOXA11)	-0.220177	-0.404578	MEGrey60
SLC17A4	solute carrier family 17 member 4(SLC17A4)	0.0225338	-0.406614	MEGrey60
HOXA13	homeobox A13(HOXA13)	-0.0343574	-0.420049	MEGrey60
FAM221A	family with sequence similarity 221 member A(FAM221A)	-0.0874281	-0.424654	MEGrey60
ITPKA	inositol-trisphosphate 3-kinase A(ITPKA)	-0.024282	-0.43364	MEGrey60
MUC17	mucin 17, cell surface associated(MUC17)	-0.0727647	-0.445597	MEGrey60
STK31	serine/threonine kinase 31(STK31)	-0.0795121	-0.451827	MEGrey60
HOXA7	homeobox A7(HOXA7)	-0.243275	-0.452622	MEGrey60
STXBP1	syntaxin binding protein 1(STXBP1)	-0.0620304	-0.464667	MEGrey60
TMEM176B	transmembrane protein 176B(TMEM176B)	-0.00722171	-0.485712	MEGrey60
HOXA5	homeobox A5(HOXA5)	-0.143594	-0.489127	MEGrey60
BMP4	bone morphogenetic protein 4(BMP4)	-0.0664873	-0.491039	MEGrey60
TMEM176A	transmembrane protein 176A(TMEM176A)	-0.0632015	-0.501061	MEGrey60
HOXA10	homeobox A10(HOXA10)	-0.156775	-0.532294	MEGrey60
MYRF	myelin regulatory factor(MYRF)	-0.057869	-0.559129	MEGrey60
ITIH3	inter-alpha-trypsin inhibitor heavy chain 3(ITIH3)	0.25776	0.961439	MELightgreen
CFHR2	complement factor H related 2(CFHR2)	0.279046	0.956017	MELightgreen
ORM2	orosomucoid 2(ORM2)	0.237211	0.947461	MELightgreen
ORM1	orosomucoid 1(ORM1)	0.239236	0.944492	MELightgreen
APOH	apolipoprotein H(APOH)	0.262886	0.933527	MELightgreen
APCS	amyloid P component, serum(APCS)	0.274094	0.932553	MELightgreen
HP	haptoglobin(HP)	0.244143	0.930819	MELightgreen
FMO3	flavin containing monooxygenase 3(FMO3)	0.313763	0.899828	MELightgreen
AOX1	aldehyde oxidase 1(AOX1)	0.21894	0.893023	MELightgreen
HAMP	hepcidin antimicrobial peptide(HAMP)	0.254763	0.872643	MELightgreen
FCN3	ficolin 3(FCN3)	0.22072	0.841196	MELightgreen
CYP2C9	cytochrome P450 family 2 subfamily C member 9(CYP2C9)	0.2863	0.828892	MELightgreen
SERPINA3	serpin family A member 3(SERPINA3)	0.236823	0.820731	MELightgreen
TTR	transthyretin(TTR)	0.238724	0.817031	MELightgreen
BHMT	betaine--homocysteine S-methyltransferase(BHMT)	0.229494	0.803158	MELightgreen
F5	coagulation factor V(F5)	0.234597	0.801272	MELightgreen
ABCB4	ATP binding cassette subfamily B member 4(ABCB4)	0.26582	0.786981	MELightgreen
LEAP2	liver enriched antimicrobial peptide 2(LEAP2)	0.240043	0.78507	MELightgreen
SERPINA7	serpin family A member 7(SERPINA7)	0.227421	0.7821	MELightgreen
COLEC11	collectin subfamily member 11(COLEC11)	0.175616	0.77365	MELightgreen
ADH1B	alcohol dehydrogenase 1B (class I), beta polypeptide(ADH1B)	0.217167	0.766118	MELightgreen
RELN	reelin(RELN)	0.0631376	0.763525	MELightgreen
C3	complement C3(C3)	0.211261	0.749574	MELightgreen
KCNT2	potassium sodium-activated channel subfamily T member 2(KCNT2)	0.198285	0.748789	MELightgreen
AADAC	arylacetamide deacetylase(AADAC)	0.315658	0.737752	MELightgreen
SERPINA1	serpin family A member 1(SERPINA1)	0.256351	0.722454	MELightgreen
BCHE	butyrylcholinesterase(BCHE)	0.143995	0.718984	MELightgreen
SERPINA10	serpin family A member 10(SERPINA10)	0.295286	0.710356	MELightgreen
SERPINA6	serpin family A member 6(SERPINA6)	0.175492	0.693715	MELightgreen
C4BPA	complement component 4 binding protein alpha(C4BPA)	0.125678	0.679912	MELightgreen
GATM	glycine amidinotransferase(GATM)	0.116274	0.678313	MELightgreen
UGT2B15	UDP glucuronosyltransferase family 2 member B15(UGT2B15)	0.275401	0.677433	MELightgreen
PON3	paraoxonase 3(PON3)	0.383349	0.668073	MELightgreen
HABP2	hyaluronan binding protein 2(HABP2)	0.0626726	0.654573	MELightgreen
PROC	protein C, inactivator of coagulation factors Va and VIIIa(PROC)	0.237579	0.652223	MELightgreen
CLU	clusterin(CLU)	0.209516	0.643749	MELightgreen
PXDC1	PX domain containing 1(PXDC1)	0.210042	0.64135	MELightgreen
RBP4	retinol binding protein 4(RBP4)	0.148724	0.639239	MELightgreen
UACA	uveal autoantigen with coiled-coil domains and ankyrin repeats(UACA)	0.265833	0.637306	MELightgreen
ABCG5	ATP binding cassette subfamily G member 5(ABCG5)	0.125903	0.634446	MELightgreen
CGNL1	cingulin like 1(CGNL1)	0.120665	0.6295	MELightgreen
APOM	apolipoprotein M(APOM)	0.121131	0.62049	MELightgreen
CXCL12	C-X-C motif chemokine ligand 12(CXCL12)	0.0702401	0.614796	MELightgreen
PIEZO2	piezo type mechanosensitive ion channel component 2(PIEZO2)	0.135172	0.61185	MELightgreen
CCDC3	coiled-coil domain containing 3(CCDC3)	0.142658	0.611337	MELightgreen
PRELP	proline and arginine rich end leucine rich repeat protein(PRELP)	0.125492	0.605336	MELightgreen
EFHD1	EF-hand domain family member D1(EFHD1)	0.108958	0.584977	MELightgreen
TM4SF4	transmembrane 4 L six family member 4(TM4SF4)	0.159725	0.584949	MELightgreen
GHR	growth hormone receptor(GHR)	0.103299	0.582692	MELightgreen
RGN	regucalcin(RGN)	0.268586	0.571267	MELightgreen
SERPIND1	serpin family D member 1(SERPIND1)	0.0775498	0.569103	MELightgreen
ALDOB	aldolase, fructose-bisphosphate B(ALDOB)	0.193995	0.552317	MELightgreen
MEGF6	multiple EGF like domains 6(MEGF6)	0.115855	0.546034	MELightgreen
AGT	angiotensinogen(AGT)	0.202795	0.545471	MELightgreen
BTBD19	BTB domain containing 19(BTBD19)	0.0973164	0.527225	MELightgreen
HTR2B	5-hydroxytryptamine receptor 2B(HTR2B)	0.15664	0.521102	MELightgreen
PIPOX	pipecolic acid and sarcosine oxidase(PIPOX)	0.311346	0.514994	MELightgreen
ITGBL1	integrin subunit beta like 1(ITGBL1)	0.224777	0.513819	MELightgreen
AKR1C2	aldo-keto reductase family 1 member C2(AKR1C2)	0.23689	0.508882	MELightgreen
SERPINA4	serpin family A member 4(SERPINA4)	0.22506	0.472616	MELightgreen
FDCSP	follicular dendritic cell secreted protein(FDCSP)	0.102183	0.462888	MELightgreen
RILPL1	Rab interacting lysosomal protein like 1(RILPL1)	0.167682	0.454417	MELightgreen
PC	pyruvate carboxylase(PC)	0.0978291	0.448094	MELightgreen
LRRC32	leucine rich repeat containing 32(LRRC32)	-0.0246223	0.443375	MELightgreen
ANPEP	alanyl aminopeptidase, membrane(ANPEP)	0.189935	0.417114	MELightgreen
SIM2	single-minded family bHLH transcription factor 2(SIM2)	-0.00398391	0.414585	MELightgreen
CXCL6	C-X-C motif chemokine ligand 6(CXCL6)	0.0939304	0.38355	MELightgreen
CCL26	C-C motif chemokine ligand 26(CCL26)	-0.0121407	0.37129	MELightgreen
GRB14	growth factor receptor bound protein 14(GRB14)	0.262495	0.358595	MELightgreen
AKR1C4	aldo-keto reductase family 1 member C4(AKR1C4)	0.0689927	0.357375	MELightgreen
CFB	complement factor B(CFB)	0.209251	0.353602	MELightgreen
SLC38A4	solute carrier family 38 member 4(SLC38A4)	0.243499	0.349988	MELightgreen
RASD1	ras related dexamethasone induced 1(RASD1)	0.019195	0.342314	MELightgreen
LOC107986822	uncharacterized LOC107986822(LOC107986822)	0.189713	0.324372	MELightgreen
PON2	paraoxonase 2(PON2)	0.22208	0.310448	MELightgreen
ALDH1L1	aldehyde dehydrogenase 1 family member L1(ALDH1L1)	0.00659715	0.248004	MELightgreen
EPB41L2	erythrocyte membrane protein band 4.1 like 2(EPB41L2)	-0.25489	-0.279377	MELightgreen
PGAP4	post-GPI attachment to proteins 4(PGAP4)	-0.0330308	-0.321585	MELightgreen
NECTIN3	nectin cell adhesion molecule 3(NECTIN3)	-0.141065	-0.336163	MELightgreen
RNF186	ring finger protein 186(RNF186)	-0.000242731	-0.346043	MELightgreen
GUCA2A	guanylate cyclase activator 2A(GUCA2A)	0.0120314	-0.353069	MELightgreen
TMEM45B	transmembrane protein 45B(TMEM45B)	0.00465796	-0.405867	MELightgreen
VILL	villin like(VILL)	-0.136564	-0.411324	MELightgreen
TSPAN8	tetraspanin 8(TSPAN8)	-0.034764	-0.427099	MELightgreen
PRMT6	protein arginine methyltransferase 6(PRMT6)	-0.00261835	-0.44068	MELightgreen
GOLM1	golgi membrane protein 1(GOLM1)	-0.118083	-0.441956	MELightgreen
FUT2	fucosyltransferase 2(FUT2)	-0.20961	-0.464735	MELightgreen
SFN	stratifin(SFN)	-0.254988	-0.470458	MELightgreen
TRIM2	tripartite motif containing 2(TRIM2)	-0.0106832	-0.507574	MELightgreen
MVB12A	multivesicular body subunit 12A(MVB12A)	-0.273794	-0.529369	MELightgreen
LINC01133	long intergenic non-protein coding RNA 1133(LINC01133)	0.0187044	-0.534115	MELightgreen
NIPAL1	NIPA like domain containing 1(NIPAL1)	-0.108671	-0.546336	MELightgreen
MTLN	Mitoregulin(MTLN)	-0.293947	-0.557669	MELightgreen
CERS6	ceramide synthase 6(CERS6)	-0.12691	-0.563097	MELightgreen
HAPLN1	hyaluronan and proteoglycan link protein 1(HAPLN1)	-0.0384949	-0.566467	MELightgreen

## Sheet: GSE81653
Gene symbol	Gene name	GS	MM	Module
VCAN	versican(VCAN)	0.260169	0.919364	MEblue
LUM	lumican(LUM)	0.204388	0.908833	MEblue
PLXDC2	plexin domain containing 2(PLXDC2)	0.249714	0.906837	MEblue
FBN1	fibrillin 1(FBN1)	0.274493	0.904184	MEblue
C3	complement C3(C3)	0.208318	0.888579	MEblue
EFEMP1	EGF containing fibulin like extracellular matrix protein 1(EFEMP1)	0.189529	0.882853	MEblue
COL12A1	collagen type XII alpha 1 chain(COL12A1)	0.109389	0.882154	MEblue
DCN	decorin(DCN)	0.135589	0.881893	MEblue
SULF1	sulfatase 1(SULF1)	0.15015	0.878296	MEblue
VIM	vimentin(VIM)	0.207253	0.872896	MEblue
FSTL1	follistatin like 1(FSTL1)	0.160907	0.872152	MEblue
POSTN	periostin(POSTN)	0.188605	0.871663	MEblue
FN1	fibronectin 1(FN1)	0.103874	0.868461	MEblue
TIMP2	TIMP metallopeptidase inhibitor 2(TIMP2)	0.151815	0.866317	MEblue
SPARC	secreted protein acidic and cysteine rich(SPARC)	0.16635	0.86577	MEblue
SFRP2	secreted frizzled related protein 2(SFRP2)	0.253186	0.863341	MEblue
ANTXR1	anthrax toxin receptor 1(ANTXR1)	0.125813	0.862231	MEblue
SERPING1	serpin family G member 1(SERPING1)	0.0990167	0.85628	MEblue
SERPINF1	serpin family F member 1(SERPINF1)	0.171602	0.851353	MEblue
IGFBP7	insulin like growth factor binding protein 7(IGFBP7)	0.20342	0.8425	MEblue
C1S	complement C1s(C1S)	0.120432	0.84147	MEblue
CCN2	Cellular Communication Network Factor 2(CCN2)	0.128613	0.839866	MEblue
C1R	complement C1r(C1R)	0.138475	0.837239	MEblue
CCDC80	coiled-coil domain containing 80(CCDC80)	0.186068	0.836382	MEblue
FAP	fibroblast activation protein alpha(FAP)	0.22309	0.836032	MEblue
COL3A1	collagen type III alpha 1 chain(COL3A1)	0.207742	0.834278	MEblue
CDH11	cadherin 11(CDH11)	0.211598	0.828843	MEblue
THBS2	thrombospondin 2(THBS2)	0.236387	0.828473	MEblue
COL1A2	collagen type I alpha 2 chain(COL1A2)	0.198642	0.826625	MEblue
MMP2	matrix metallopeptidase 2(MMP2)	0.130597	0.823594	MEblue
SFRP4	secreted frizzled related protein 4(SFRP4)	0.256518	0.822397	MEblue
ITGAV	integrin subunit alpha V(ITGAV)	0.204457	0.822185	MEblue
MGP	matrix Gla protein(MGP)	0.198269	0.821445	MEblue
THBS1	thrombospondin 1(THBS1)	0.105884	0.820286	MEblue
HEG1	heart development protein with EGF like domains 1(HEG1)	0.158522	0.817977	MEblue
MXRA5	matrix remodeling associated 5(MXRA5)	0.138012	0.811048	MEblue
MMP14	matrix metallopeptidase 14(MMP14)	0.105301	0.810722	MEblue
GPNMB	glycoprotein nmb(GPNMB)	0.140964	0.802497	MEblue
BGN	biglycan(BGN)	0.21961	0.802313	MEblue
HTRA1	HtrA serine peptidase 1(HTRA1)	0.209228	0.798952	MEblue
LTBP1	latent transforming growth factor beta binding protein 1(LTBP1)	0.135647	0.795578	MEblue
NNMT	nicotinamide N-methyltransferase(NNMT)	0.155126	0.792569	MEblue
FGF7	fibroblast growth factor 7(FGF7)	0.136804	0.786211	MEblue
ASPN	asporin(ASPN)	0.235276	0.784089	MEblue
AEBP1	AE binding protein 1(AEBP1)	0.148129	0.781147	MEblue
LGALS1	galectin 1(LGALS1)	0.0812013	0.774361	MEblue
TIMP3	TIMP metallopeptidase inhibitor 3(TIMP3)	0.15468	0.769224	MEblue
RAB31	RAB31, member RAS oncogene family(RAB31)	0.108773	0.769135	MEblue
PKD2	polycystin 2, transient receptor potential cation channel(PKD2)	0.144612	0.765274	MEblue
QKI	QKI, KH domain containing RNA binding(QKI)	0.150812	0.76335	MEblue
CTSB	cathepsin B(CTSB)	0.134807	0.761822	MEblue
CTSK	cathepsin K(CTSK)	0.179936	0.754173	MEblue
GREM1	gremlin 1, DAN family BMP antagonist(GREM1)	0.164687	0.747419	MEblue
COL8A1	collagen type VIII alpha 1 chain(COL8A1)	0.181986	0.746584	MEblue
TIMP1	TIMP metallopeptidase inhibitor 1(TIMP1)	0.159668	0.742089	MEblue
ADAM12	ADAM metallopeptidase domain 12(ADAM12)	0.155175	0.737764	MEblue
CSGALNACT2	chondroitin sulfate N-acetylgalactosaminyltransferase 2(CSGALNACT2)	0.287045	0.735801	MEblue
THY1	Thy-1 cell surface antigen(THY1)	0.142043	0.733035	MEblue
GASK1B	Golgi Associated Kinase 1B(GASK1B)	0.213361	0.726983	MEblue
CD99	CD99 molecule(CD99)	0.141439	0.726911	MEblue
TYROBP	TYRO protein tyrosine kinase binding protein(TYROBP)	0.174085	0.721355	MEblue
CRISPLD2	cysteine rich secretory protein LCCL domain containing 2(CRISPLD2)	0.182815	0.716728	MEblue
SERPINE1	serpin family E member 1(SERPINE1)	0.137344	0.716282	MEblue
GXYLT2	glucoside xylosyltransferase 2(GXYLT2)	0.31848	0.714505	MEblue
PDGFRB	platelet derived growth factor receptor beta(PDGFRB)	0.179674	0.712399	MEblue
IGFBP5	insulin like growth factor binding protein 5(IGFBP5)	0.141434	0.711566	MEblue
COL4A1	collagen type IV alpha 1 chain(COL4A1)	0.172295	0.709971	MEblue
PTPRM	protein tyrosine phosphatase, receptor type M(PTPRM)	0.106038	0.709074	MEblue
RARRES2	retinoic acid receptor responder 2(RARRES2)	0.0211167	0.704605	MEblue
ZEB2	zinc finger E-box binding homeobox 2(ZEB2)	0.106954	0.703477	MEblue
CDR1	cerebellar degeneration related protein 1(CDR1)	0.116044	0.700141	MEblue
GEM	GTP binding protein overexpressed in skeletal muscle(GEM)	0.155476	0.695763	MEblue
TMEM47	transmembrane protein 47(TMEM47)	0.132338	0.695456	MEblue
BHLHE41	basic helix-loop-helix family member e41(BHLHE41)	0.135788	0.694099	MEblue
COL10A1	collagen type X alpha 1 chain(COL10A1)	0.163345	0.693538	MEblue
NRP1	neuropilin 1(NRP1)	0.0938477	0.689679	MEblue
FNDC1	fibronectin type III domain containing 1(FNDC1)	0.191181	0.689106	MEblue
CCN1	Cellular Communication Network Factor 1(CCN1)	0.0895348	0.686727	MEblue
COL1A1	collagen type I alpha 1 chain(COL1A1)	0.180831	0.685426	MEblue
ANXA6	annexin A6(ANXA6)	0.179226	0.684716	MEblue
GPR137B	G protein-coupled receptor 137B(GPR137B)	0.162141	0.679857	MEblue
SLC2A3	solute carrier family 2 member 3(SLC2A3)	0.182866	0.672215	MEblue
SNAI2	snail family transcriptional repressor 2(SNAI2)	0.152225	0.671346	MEblue
BICC1	BicC family RNA binding protein 1(BICC1)	0.165378	0.669289	MEblue
CTHRC1	collagen triple helix repeat containing 1(CTHRC1)	0.15847	0.66501	MEblue
CCL2	C-C motif chemokine ligand 2(CCL2)	0.0674404	0.652372	MEblue
KLF7	Kruppel like factor 7(KLF7)	0.0738626	0.649687	MEblue
APOD	apolipoprotein D(APOD)	0.18514	0.649525	MEblue
CYBRD1	cytochrome b reductase 1(CYBRD1)	0.18897	0.645538	MEblue
LOC107986633	uncharacterized LOC107986633(LOC107986633)	0.112038	0.641819	MEblue
ITGBL1	integrin subunit beta like 1(ITGBL1)	0.216697	0.638796	MEblue
ATP6V1B2	ATPase H+ transporting V1 subunit B2(ATP6V1B2)	0.0853121	0.632955	MEblue
FMOD	fibromodulin(FMOD)	0.02039	0.632806	MEblue
ITGB5	integrin subunit beta 5(ITGB5)	0.161898	0.628684	MEblue
SNORD114-14	small nucleolar RNA, C/D box 114-14(SNORD114-14)	0.314399	0.617258	MEblue
ALOX5AP	arachidonate 5-lipoxygenase activating protein(ALOX5AP)	0.0825946	0.614456	MEblue
CHSY1	chondroitin sulfate synthase 1(CHSY1)	0.112082	0.613901	MEblue
WDFY3-AS1	WDFY3 antisense RNA 1(WDFY3-AS1)	-0.0162678	0.612366	MEblue
MSR1	macrophage scavenger receptor 1(MSR1)	0.203273	0.611052	MEblue
TGFB3	transforming growth factor beta 3(TGFB3)	0.145965	0.606605	MEblue
C11orf96	chromosome 11 open reading frame 96(C11orf96)	0.0308582	0.602957	MEblue
SPP1	secreted phosphoprotein 1(SPP1)	0.161567	0.602086	MEblue
IGFBP3	insulin like growth factor binding protein 3(IGFBP3)	0.154568	0.596187	MEblue
DCBLD2	discoidin, CUB and LCCL domain containing 2(DCBLD2)	0.21403	0.58793	MEblue
CD248	CD248 molecule(CD248)	0.025112	0.587376	MEblue
MS4A7	membrane spanning 4-domains A7(MS4A7)	0.10983	0.586675	MEblue
DUSP1	dual specificity phosphatase 1(DUSP1)	-0.0124856	0.58432	MEblue
INHBA	inhibin beta A subunit(INHBA)	0.0508711	0.581899	MEblue
BCL6	B-cell CLL/lymphoma 6(BCL6)	0.0599448	0.57426	MEblue
PLTP	phospholipid transfer protein(PLTP)	0.166448	0.572884	MEblue
CPE	carboxypeptidase E(CPE)	0.104169	0.568918	MEblue
FOSB	FosB proto-oncogene, AP-1 transcription factor subunit(FOSB)	-0.0095912	0.431559	MEblue
SNORD32A	small nucleolar RNA, C/D box 32A(SNORD32A)	0.277978	0.896836	MEbrown
SNORD110	small nucleolar RNA, C/D box 110(SNORD110)	0.272243	0.884134	MEbrown
SNORD61	small nucleolar RNA, C/D box 61(SNORD61)	0.293027	0.872366	MEbrown
SNORD33	small nucleolar RNA, C/D box 33(SNORD33)	0.281117	0.854791	MEbrown
SNORD79	small nucleolar RNA, C/D box 79(SNORD79)	0.306825	0.850762	MEbrown
SNORD68	small nucleolar RNA, C/D box 68(SNORD68)	0.273413	0.843135	MEbrown
SNORA3A	small nucleolar RNA, H/ACA box 3A(SNORA3A)	0.245734	0.842713	MEbrown
SNORD105B	small nucleolar RNA, C/D box 105B(SNORD105B)	0.287297	0.826548	MEbrown
SNORA75	small nucleolar RNA, H/ACA box 75(SNORA75)	0.198682	0.820316	MEbrown
SNORA26	small nucleolar RNA, H/ACA box 26(SNORA26)	0.243528	0.816064	MEbrown
SNORD52	small nucleolar RNA, C/D box 52(SNORD52)	0.304468	0.812455	MEbrown
SNORD76	small nucleolar RNA, C/D box 76(SNORD76)	0.239041	0.806113	MEbrown
SNORD50A	small nucleolar RNA, C/D box 50A(SNORD50A)	0.219247	0.803231	MEbrown
SNORD80	small nucleolar RNA, C/D box 80(SNORD80)	0.27916	0.800583	MEbrown
SNORA80E	small nucleolar RNA, H/ACA box 80E(SNORA80E)	0.280379	0.798212	MEbrown
SCARNA8	small Cajal body-specific RNA 8(SCARNA8)	0.262186	0.78829	MEbrown
SNORD57	small nucleolar RNA, C/D box 57(SNORD57)	0.210347	0.785906	MEbrown
SNORD32B	small nucleolar RNA, C/D box 32B(SNORD32B)	0.276419	0.783811	MEbrown
SNORD48	small nucleolar RNA, C/D box 48(SNORD48)	0.292271	0.779479	MEbrown
SNORA64	small nucleolar RNA, H/ACA box 64(SNORA64)	0.319851	0.777645	MEbrown
SNORD100	small nucleolar RNA, C/D box 100(SNORD100)	0.241167	0.771957	MEbrown
SNORD101	small nucleolar RNA, C/D box 101(SNORD101)	0.216362	0.769886	MEbrown
SNORA72	small nucleolar RNA, H/ACA box 72(SNORA72)	0.162557	0.767039	MEbrown
SNORD24	small nucleolar RNA, C/D box 24(SNORD24)	0.297292	0.76622	MEbrown
SNORD21	small nucleolar RNA, C/D box 21(SNORD21)	0.211839	0.762116	MEbrown
SNORA66	small nucleolar RNA, H/ACA box 66(SNORA66)	0.334744	0.757211	MEbrown
SNORA41	small nucleolar RNA, H/ACA box 41(SNORA41)	0.227212	0.752437	MEbrown
SNORD36B	small nucleolar RNA, C/D box 36B(SNORD36B)	0.247523	0.750263	MEbrown
SNORA28	small nucleolar RNA, H/ACA box 28(SNORA28)	0.280793	0.74635	MEbrown
SNORD14C	small nucleolar RNA, C/D box 14C(SNORD14C)	0.234192	0.744563	MEbrown
SNORD5	small nucleolar RNA, C/D box 5(SNORD5)	0.1184	0.744378	MEbrown
SNORD45A	small nucleolar RNA, C/D box 45A(SNORD45A)	0.253177	0.742744	MEbrown
SNORD46	small nucleolar RNA, C/D box 46(SNORD46)	0.203627	0.734828	MEbrown
SCARNA4	small Cajal body-specific RNA 4(SCARNA4)	0.180573	0.732913	MEbrown
SNORD12C	small nucleolar RNA, C/D box 12C(SNORD12C)	0.163249	0.730645	MEbrown
SNORD81	small nucleolar RNA, C/D box 81(SNORD81)	0.223663	0.726234	MEbrown
SNORD97	small nucleolar RNA, C/D box 97(SNORD97)	0.114528	0.725691	MEbrown
SNORD83B	small nucleolar RNA, C/D box 83B(SNORD83B)	0.28786	0.723579	MEbrown
SNORD70	small nucleolar RNA, C/D box 70(SNORD70)	0.25157	0.720367	MEbrown
SNORD83A	small nucleolar RNA, C/D box 83A(SNORD83A)	0.208033	0.717603	MEbrown
SNORD47	small nucleolar RNA, C/D box 47(SNORD47)	0.198962	0.716245	MEbrown
SNORA49	small nucleolar RNA, H/ACA box 49(SNORA49)	0.197775	0.715133	MEbrown
SNORD29	small nucleolar RNA, C/D box 29(SNORD29)	0.174964	0.709112	MEbrown
SNORD87	small nucleolar RNA, C/D box 87(SNORD87)	0.226027	0.698794	MEbrown
SNORA60	small nucleolar RNA, H/ACA box 60(SNORA60)	0.26626	0.69772	MEbrown
SNORD94	small nucleolar RNA, C/D box 94(SNORD94)	0.200974	0.697452	MEbrown
SNORD117	small nucleolar RNA, C/D box 117(SNORD117)	0.324257	0.695967	MEbrown
SNORA68	small nucleolar RNA, H/ACA box 68(SNORA68)	0.186818	0.694003	MEbrown
SNORA8	small nucleolar RNA, H/ACA box 8(SNORA8)	0.150652	0.6884	MEbrown
SNORD41	small nucleolar RNA, C/D box 41(SNORD41)	0.241152	0.681098	MEbrown
SNORA20	small nucleolar RNA, H/ACA box 20(SNORA20)	0.330069	0.676777	MEbrown
SNORA52	small nucleolar RNA, H/ACA box 52(SNORA52)	0.239398	0.672765	MEbrown
SNORD34	small nucleolar RNA, C/D box 34(SNORD34)	0.21444	0.668464	MEbrown
SNORD16	small nucleolar RNA, C/D box 16(SNORD16)	0.351154	0.666516	MEbrown
SNORA19	small nucleolar RNA, H/ACA box 19(SNORA19)	0.22747	0.665064	MEbrown
SNORA6	small nucleolar RNA, H/ACA box 6(SNORA6)	0.204203	0.661841	MEbrown
SNORA9	small nucleolar RNA, H/ACA box 9(SNORA9)	0.219305	0.654553	MEbrown
SNORA54	small nucleolar RNA, H/ACA box 54(SNORA54)	0.288401	0.650505	MEbrown
SNORA46	small nucleolar RNA, H/ACA box 46(SNORA46)	0.170001	0.650014	MEbrown
SNORA16A	small nucleolar RNA, H/ACA box 16A(SNORA16A)	0.229516	0.642562	MEbrown
SNORD42B	small nucleolar RNA, C/D box 42B(SNORD42B)	0.221088	0.641047	MEbrown
SNORD99	small nucleolar RNA, C/D box 99(SNORD99)	0.273706	0.631748	MEbrown
SNORA11	small nucleolar RNA, H/ACA box 11(SNORA11)	0.123972	0.629913	MEbrown
SNORD84	small nucleolar RNA, C/D box 84(SNORD84)	0.135178	0.628449	MEbrown
SNORA74B	small nucleolar RNA, H/ACA box 74B(SNORA74B)	0.28755	0.62491	MEbrown
SNORD67	small nucleolar RNA, C/D box 67(SNORD67)	0.32588	0.620061	MEbrown
SNORD63	small nucleolar RNA, C/D box 63(SNORD63)	0.0932606	0.619938	MEbrown
SNORA81	small nucleolar RNA, H/ACA box 81(SNORA81)	0.244158	0.619351	MEbrown
SNORD54	small nucleolar RNA, C/D box 54(SNORD54)	0.140802	0.613906	MEbrown
SCARNA5	small Cajal body-specific RNA 5(SCARNA5)	0.087269	0.606923	MEbrown
SCARNA18	small Cajal body-specific RNA 18(SCARNA18)	0.19069	0.60588	MEbrown
SNORD98	small nucleolar RNA, C/D box 98(SNORD98)	0.217354	0.60163	MEbrown
SNORD44	small nucleolar RNA, C/D box 44(SNORD44)	0.192256	0.601108	MEbrown
SNORA1	small nucleolar RNA, H/ACA box 1(SNORA1)	0.199159	0.597415	MEbrown
RNU6ATAC2P	RNA, U6atac small nuclear 2, pseudogene(RNU6ATAC2P)	0.119177	0.596826	MEbrown
SNORA74A	small nucleolar RNA, H/ACA box 74A(SNORA74A)	0.239044	0.593273	MEbrown
SNORD95	small nucleolar RNA, C/D box 95(SNORD95)	0.243082	0.589525	MEbrown
SNORD11B	small nucleolar RNA, C/D box 11B(SNORD11B)	0.193113	0.588228	MEbrown
SNORD30	small nucleolar RNA, C/D box 30(SNORD30)	0.211845	0.586149	MEbrown
SNORD55	small nucleolar RNA, C/D box 55(SNORD55)	0.323468	0.579613	MEbrown
SNORD56	small nucleolar RNA, C/D box 56(SNORD56)	0.114879	0.578141	MEbrown
SNORD92	small nucleolar RNA, C/D box 92(SNORD92)	0.279908	0.577283	MEbrown
SNORD116-1	small nucleolar RNA, C/D box 116-1(SNORD116-1)	0.139611	0.576667	MEbrown
RNU12	RNA, U12 small nuclear(RNU12)	0.142791	0.576004	MEbrown
SNORA71B	small nucleolar RNA, H/ACA box 71B(SNORA71B)	0.250701	0.574474	MEbrown
SNORD26	small nucleolar RNA, C/D box 26(SNORD26)	0.209574	0.57332	MEbrown
SNORD71	small nucleolar RNA, C/D box 71(SNORD71)	0.278166	0.567642	MEbrown
SNORA10B	Small Nucleolar RNA, H/ACA Box 10B(SNORA10B)	0.26701	0.564887	MEbrown
SNORD116-15	small nucleolar RNA, C/D box 116-15(SNORD116-15)	0.104242	0.559546	MEbrown
SNORD45C	small nucleolar RNA, C/D box 45C(SNORD45C)	0.298098	0.550202	MEbrown
SNORA44	small nucleolar RNA, H/ACA box 44(SNORA44)	0.185388	0.546628	MEbrown
SNORD1C	small nucleolar RNA, C/D box 1C(SNORD1C)	0.31421	0.54636	MEbrown
SNORD3D	small nucleolar RNA, C/D box 3D(SNORD3D)	0.0734889	0.535747	MEbrown
SNORD6	small nucleolar RNA, C/D box 6(SNORD6)	0.228828	0.534047	MEbrown
SNORD17	small nucleolar RNA, C/D box 17(SNORD17)	0.093419	0.53043	MEbrown
SNORA38B	small nucleolar RNA, H/ACA box 38B(SNORA38B)	0.0441762	0.526379	MEbrown
SNORD116-14	small nucleolar RNA, C/D box 116-14(SNORD116-14)	0.14009	0.526276	MEbrown
SNORD116-20	small nucleolar RNA, C/D box 116-20(SNORD116-20)	0.225293	0.524462	MEbrown
SCARNA1	small Cajal body-specific RNA 1(SCARNA1)	0.165173	0.514508	MEbrown
SNORD3C	small nucleolar RNA, C/D box 3C(SNORD3C)	0.0733467	0.507225	MEbrown
SNORD116-24	small nucleolar RNA, C/D box 116-24(SNORD116-24)	0.147674	0.490996	MEbrown
RNU5E-1	RNA, U5E small nuclear 1(RNU5E-1)	0.0425784	0.483733	MEbrown
SNORA71D	small nucleolar RNA, H/ACA box 71D(SNORA71D)	0.117446	0.450083	MEbrown
SCARNA17	small Cajal body-specific RNA 17(SCARNA17)	0.0982528	0.346518	MEbrown
