# Supplementary material for: Transcriptomic Analysis Identifies Complement Component 3 as a Potential Predictive Biomarker for Chemotherapy Resistance in Colorectal Cancer
Source: Front Mol Biosci. 2021 Oct 15;8:763652. doi: 10.3389/fmolb.2021.763652 (PMC8554154; doi:10.3389/fmolb.2021.763652)
Supplement: Supplementary file 2 [file Table3.XLSX]

## Sheet: upgene
Symbol	logFC	t	P.Value	adj.P.Val	AveExpr
AAAS	0.774603	3.89954	0.00392532	0.00392532	10.8881
ABCG2	0.905542	4.01433	0.00331424	0.00331424	7.91605
ABCG5	1.25419	3.82871	0.00436132	0.00436132	8.08747
ABHD11	0.983218	3.2862	0.00998537	0.00998537	9.00378
ACP7	1.23788	5.1974	0.000647322	0.000647322	13.8455
ACSL5	1.39443	3.63087	0.0058741	0.0058741	10.8451
ADAMTS19	0.84065	3.69991	0.00529117	0.00529117	7.00517
ADGRD2	0.692412	3.38937	0.00850646	0.00850646	7.24949
ADRB3	0.886433	3.70099	0.00528262	0.00528262	7.42885
AGBL4	0.755467	3.68609	0.00540281	0.00540281	7.4373
AGPAT3	0.744784	3.39207	0.00847107	0.00847107	10.478
ALAS2	0.87246	3.85002	0.004225	0.004225	6.90035
ALPG	0.945082	4.58928	0.00146099	0.00146099	12.2475
ALS2CL	1.13295	5.20959	0.000637191	0.000637191	7.87192
APBA1	0.932974	3.65033	0.00570322	0.00570322	10.9279
APCDD1	1.19193	3.99744	0.00339742	0.00339742	7.63652
AQP2	1.78892	6.94817	8.22226e-05	8.22226e-05	7.04224
AQP5	0.795101	3.51224	0.00703955	0.00703955	10.3195
ARG1	0.664218	3.36527	0.00883004	0.00883004	4.47782
ARGFX	0.864676	3.55137	0.00663031	0.00663031	8.17046
ARHGEF15	0.906299	3.86869	0.00410921	0.00410921	9.98468
ARMC3	0.808166	3.3879	0.00852589	0.00852589	3.99828
ART4	1.49887	7.12491	6.81591e-05	6.81591e-05	7.14274
ARX	1.13767	4.46935	0.00172634	0.00172634	8.51819
ASIC2	1.19233	4.71394	0.00123104	0.00123104	8.3665
ASIC4	0.905241	4.50922	0.00163278	0.00163278	14.5498
ATP6V1G2	1.19895	5.0564	0.000778081	0.000778081	7.99719
BAIAP2L2	0.795452	3.38015	0.00862881	0.00862881	7.23173
BMP15	0.918514	3.70088	0.00528345	0.00528345	6.46781
BTN2A1	1.03205	4.34427	0.00205917	0.00205917	9.50058
BTNL2	1.07746	4.50196	0.0016494	0.0016494	9.1769
C10orf62	0.899093	3.89393	0.00395807	0.00395807	6.37531
C11orf42	0.98665	4.69709	0.00125971	0.00125971	9.11052
C12orf40	1.15973	4.3148	0.00214722	0.00214722	7.68986
C17orf50	1.28633	6.12442	0.000206759	0.000206759	8.01717
C17orf78	1.68368	3.51391	0.00702157	0.00702157	6.96655
C19orf84	0.929764	4.27791	0.00226317	0.00226317	7.82945
C20orf85	0.995679	4.07134	0.00304921	0.00304921	8.1345
C2orf66	1.45778	6.77895	9.87224e-05	9.87224e-05	7.46945
C5orf58	0.950332	3.61128	0.0060516	0.0060516	9.99182
CACNA1E	0.784869	3.29788	0.00980516	0.00980516	4.15893
CASS4	0.907689	3.86673	0.00412122	0.00412122	9.57586
CASTOR1	0.826253	4.12599	0.00281628	0.00281628	11.0865
CCDC166	0.959875	3.50403	0.00712873	0.00712873	9.68994
CCDC181	0.989708	4.47763	0.00170645	0.00170645	6.68316
CCDC60	1.44347	6.01669	0.000234701	0.000234701	6.19725
CCDC96	0.907101	3.86741	0.00411706	0.00411706	7.71616
CCIN	0.82795	3.91637	0.00382869	0.00382869	8.76608
CCL16	0.715585	3.646	0.00574079	0.00574079	10.9887
CCL17	0.881693	3.35316	0.00899748	0.00899748	7.7276
CCL18	2.30071	7.8224	3.35809e-05	3.35809e-05	7.79669
CCL24	0.654848	3.37391	0.00871268	0.00871268	13.315
CCNB1	0.910691	3.86812	0.00411272	0.00411272	9.77973
CD164L2	0.964756	4.13529	0.00277855	0.00277855	10.2138
CD44	1.06223	3.96114	0.00358378	0.00358378	8.31425
CD82	0.690786	3.57532	0.0063922	0.0063922	8.98343
CDC42EP1	0.714547	3.57351	0.00640985	0.00640985	7.84512
CDCA3	0.681296	3.73883	0.00498986	0.00498986	9.14453
CDCP2	0.964227	3.70004	0.00529017	0.00529017	10.6553
CDK5R1	0.7733	3.75775	0.00485	0.00485	9.06822
CDSN	0.948053	4.91766	0.000935094	0.000935094	6.68181
CEACAM4	1.05392	3.89706	0.00393976	0.00393976	7.21537
CFAP161	1.30439	5.84024	0.000289793	0.000289793	6.36926
CIDEB	1.11828	4.04466	0.0031703	0.0031703	9.73171
CLCNKB	0.850274	4.44249	0.00179262	0.00179262	6.56116
CLDN16	0.958842	5.05878	0.000775647	0.000775647	6.70618
COIL	0.786941	3.99503	0.00340946	0.00340946	7.18518
COL27A1	0.865202	3.76927	0.00476688	0.00476688	11.8044
CORT	0.984923	4.09152	0.00296089	0.00296089	11.2978
COX6A2	1.29646	5.01706	0.000819484	0.000819484	8.86175
CRHR1	1.2968	4.71667	0.00122647	0.00122647	7.62819
CRHR2	0.754964	3.3131	0.00957552	0.00957552	5.95792
CSN1S1	0.911721	3.68584	0.00540486	0.00540486	7.27915
CXCL10	1.84542	3.45733	0.00765923	0.00765923	8.31856
CYP2D6	0.859977	3.32575	0.00938899	0.00938899	6.80932
CYP3A4	2.14671	7.38546	5.20141e-05	5.20141e-05	8.38464
CYP4A11	0.856024	3.897	0.00394011	0.00394011	8.05445
DCAF12L2	0.668116	3.3707	0.00875606	0.00875606	8.95034
DCST1	1.3544	3.91279	0.00384904	0.00384904	6.68877
DCT	1.43289	5.34255	0.000537209	0.000537209	8.86053
DDX58	0.885337	4.5076	0.00163649	0.00163649	11.6377
DEFB131B	1.07394	4.14271	0.00274885	0.00274885	6.10128
DIPK1B	0.902482	3.92632	0.00377274	0.00377274	9.83471
DIRC1	0.873537	4.57152	0.00149734	0.00149734	10.2657
DLG4	1.1649	3.94814	0.00365311	0.00365311	11.6764
DOCK3	0.860608	4.10736	0.00289347	0.00289347	13.0772
DPRX	0.972792	4.39461	0.00191759	0.00191759	6.0798
DRD5	0.752524	3.40777	0.00826785	0.00826785	6.9823
DRGX	0.813252	3.46209	0.0076033	0.0076033	7.82727
DUSP26	0.890909	3.73839	0.00499319	0.00499319	10.5661
DYTN	0.812263	3.45447	0.00769307	0.00769307	11.3182
EFCAB5	0.927509	3.4812	0.00738307	0.00738307	5.03337
EFNA3	1.81025	4.35824	0.0020188	0.0020188	7.65961
ELF2	1.29706	6.47082	0.000138914	0.000138914	9.68696
ELFN2	1.23179	4.67045	0.0013065	0.0013065	6.8516
EMILIN3	1.18681	4.75771	0.00115983	0.00115983	11.3523
EMX1	0.718318	3.38246	0.00859804	0.00859804	13.0458
EPHA10	0.746575	3.53531	0.00679511	0.00679511	7.36702
F11	1.15349	5.79468	0.000306215	0.000306215	5.7759
F2RL3	0.743525	3.42703	0.00802553	0.00802553	7.5991
FAM169B	0.737459	3.31731	0.00951307	0.00951307	4.63294
FAM25A	0.736191	3.78138	0.0046811	0.0046811	5.84976
FAM71A	0.791156	3.52883	0.00686288	0.00686288	4.75093
FAM78B	1.0934	5.16866	0.000671903	0.000671903	6.40902
FBXL14	1.11794	4.83616	0.00104308	0.00104308	8.4255
FCHO1	0.722621	3.51814	0.00697616	0.00697616	9.66505
FGF6	0.83034	3.82002	0.00441825	0.00441825	4.99784
FKBP4	0.759498	3.2997	0.0097775	0.0097775	11.3955
FOXE3	0.854084	3.95773	0.00360181	0.00360181	7.83545
FOXP3	0.882371	3.37272	0.0087287	0.0087287	7.54796
GABRR3	1.03865	4.05557	0.00312019	0.00312019	7.77755
GALNTL6	1.0795	4.60057	0.00143837	0.00143837	5.61479
GAPT	1.09	4.38868	0.00193372	0.00193372	8.21322
GAS8-AS1	1.23182	5.12321	0.000712872	0.000712872	6.54404
GCK	1.10346	3.74464	0.00494646	0.00494646	10.4526
GDPD4	0.887928	3.67755	0.00547295	0.00547295	5.93935
GGA1	1.15026	4.55474	0.00153259	0.00153259	10.3036
GHRL	0.938825	4.30869	0.00216597	0.00216597	6.87805
GHSR	1.42276	6.1004	0.000212658	0.000212658	11.2158
GJA8	0.949569	4.28169	0.00225096	0.00225096	6.36524
GJB4	0.798748	4.09039	0.00296576	0.00296576	6.78176
GNG13	1.27273	4.62543	0.00138988	0.00138988	9.71985
GNG8	0.695967	3.46325	0.00758976	0.00758976	7.48274
GOLGA7B	0.744159	3.77583	0.00472022	0.00472022	5.65809
GPC3	0.750003	3.60451	0.0061142	0.0061142	11.3592
GPR26	0.779841	3.89015	0.00398034	0.00398034	6.01154
GUF1	1.01632	5.26828	0.000590769	0.000590769	10.0557
H1-5	1.3904	4.02423	0.00326652	0.00326652	10.2013
H2AC11	1.3052	4.01198	0.00332571	0.00332571	10.8469
H2AC12	0.847916	3.63034	0.00587881	0.00587881	12.9138
H2AC13	1.45563	4.00867	0.0033419	0.0033419	8.55848
H2AC14	0.98947	3.67169	0.00552167	0.00552167	13.1959
H2AC17	1.35142	3.97124	0.00353082	0.00353082	9.69937
H2AC6	0.801792	3.79869	0.00456138	0.00456138	9.84874
H2BC10	0.986359	3.90951	0.00386774	0.00386774	13.8902
H2BC11	0.94849	3.83691	0.00430827	0.00430827	13.058
H2BC15	0.658628	3.48971	0.00728721	0.00728721	12.0045
H2BC17	0.774598	3.31034	0.00961682	0.00961682	14.5786
H2BC6	1.01826	4.24417	0.0023751	0.0023751	8.8948
H3C10	1.43112	4.08437	0.00299187	0.00299187	9.24133
H3C15	1.58355	3.78486	0.00465678	0.00465678	10.8328
H3C2	1.26995	3.91257	0.00385029	0.00385029	13.0608
H3C4	1.1939	4.51411	0.00162169	0.00162169	12.6457
H3C6	1.15042	4.05117	0.00314031	0.00314031	11.6603
H3C7	1.08414	3.66466	0.00558074	0.00558074	11.6673
HDAC5	0.698278	3.49368	0.00724292	0.00724292	7.99588
HDGFL1	0.969801	4.59416	0.00145117	0.00145117	9.63964
HMX2	1.3615	6.52042	0.000131383	0.000131383	10.3984
HRG	1.27991	5.36146	0.000524431	0.000524431	6.19965
HSPBP1	0.94181	4.32943	0.00210301	0.00210301	11.5872
IDUA	0.973651	3.79244	0.00460421	0.00460421	11.8603
IFT22	0.914709	4.2382	0.00239552	0.00239552	10.3114
IL17RE	1.05112	5.28433	0.000578722	0.000578722	9.56675
IL1B	1.26989	4.78555	0.00111686	0.00111686	6.09692
IL2RG	1.53933	6.68972	0.00010886	0.00010886	11.1498
IL9R	1.3276	4.86594	0.00100213	0.00100213	9.02256
INA	1.10481	5.82219	0.000296181	0.000296181	8.21091
INHA	0.656114	3.30847	0.00964483	0.00964483	5.35588
INHBC	0.999659	3.32653	0.00937764	0.00937764	9.40889
ITGA2B	0.80908	3.83547	0.00431756	0.00431756	7.39116
JADE3	0.819768	3.76035	0.00483111	0.00483111	11.2214
KCNC3	0.793475	3.32024	0.00946976	0.00946976	9.41854
KCNH2	0.842926	4.11064	0.0028797	0.0028797	9.64564
KCNK13	1.00912	4.35832	0.00201857	0.00201857	6.42754
KDM8	0.918627	4.12023	0.00283989	0.00283989	10.2789
KIAA0825	0.637315	3.29419	0.00986172	0.00986172	6.62499
KRT32	0.964659	3.888	0.00399308	0.00399308	6.02777
KRTAP10-10	0.944714	3.82594	0.00437936	0.00437936	10.6714
KRTAP10-12	0.824251	3.6474	0.00572862	0.00572862	11.3375
KRTAP10-2	0.819174	3.8188	0.00442629	0.00442629	6.76286
KRTAP10-4	0.881149	3.65934	0.00562591	0.00562591	6.29394
KRTAP10-5	1.02724	4.8638	0.00100502	0.00100502	7.40454
KRTAP10-6	0.705168	3.35742	0.00893827	0.00893827	7.40543
KRTAP10-9	1.35225	5.50337	0.000438448	0.000438448	8.74169
KRTAP2-3	0.898283	4.33474	0.0020872	0.0020872	6.25149
KRTAP23-1	1.03424	3.55588	0.00658478	0.00658478	8.71251
KRTAP4-12	0.835134	3.41868	0.00812962	0.00812962	10.1309
KRTAP4-2	1.26189	3.94989	0.00364369	0.00364369	6.88962
KRTAP4-6	1.02029	3.9374	0.0037115	0.0037115	4.47818
KRTAP5-2	1.08914	5.20993	0.000636911	0.000636911	9.31372
KRTAP5-4	1.00821	4.79476	0.00110303	0.00110303	10.518
KRTAP9-4	1.54914	8.22929	2.27201e-05	2.27201e-05	6.19889
LENG8	0.79512	3.33711	0.00922458	0.00922458	10.9433
LEPROTL1	1.23571	4.9208	0.000931191	0.000931191	11.068
LHB	0.866741	3.4994	0.00717958	0.00717958	9.89486
LINGO4	1.07171	4.59605	0.00144737	0.00144737	8.23923
LRRC27	0.969628	3.8562	0.00418625	0.00418625	8.4193
LY6G5C	1.68918	5.31411	0.00055707	0.00055707	8.63178
MAB21L3	0.976951	4.85657	0.00101483	0.00101483	8.0548
MAEL	0.672436	3.59691	0.00618532	0.00618532	4.94696
MAGEB1	1.00774	4.50197	0.00164938	0.00164938	7.42826
METTL15	0.96945	4.14403	0.00274363	0.00274363	10.932
MMP12	2.93323	8.0668	2.6507e-05	2.6507e-05	7.03019
MMP15	1.27032	5.94453	0.000255712	0.000255712	11.4007
MOG	0.855829	3.72383	0.00510384	0.00510384	10.4733
MORC1	1.29521	5.42011	0.000486855	0.000486855	6.95366
MROH7	0.623026	3.32848	0.00934921	0.00934921	10.2585
MTRNR2L3	0.897607	4.28373	0.00224443	0.00224443	6.84325
MUC22	1.11453	4.52411	0.00159926	0.00159926	7.81891
MUC6	1.02875	3.8641	0.00413739	0.00413739	11.6424
MYBPC3	0.854147	3.42644	0.00803286	0.00803286	10.1563
MYO6	1.15843	4.85836	0.00101239	0.00101239	11.0315
MYOG	1.05996	3.87424	0.00407548	0.00407548	8.85785
N4BP1	0.676012	3.52528	0.00690026	0.00690026	9.54518
NAT8	1.03237	3.76736	0.00478051	0.00478051	6.43278
NDST1	0.887988	4.27057	0.00228704	0.00228704	7.39682
NFE4	0.853382	3.42294	0.00807631	0.00807631	6.17172
NKAPL	1.02148	3.8541	0.00419939	0.00419939	10.9545
NNAT	0.748079	3.5633	0.00651054	0.00651054	7.16164
NPY4R	0.887096	3.87509	0.00407033	0.00407033	8.91244
NUDT8	0.944939	4.35528	0.00202728	0.00202728	9.92969
NXF5	0.961711	4.10749	0.00289291	0.00289291	5.83712
ONECUT2	0.907023	4.59284	0.00145381	0.00145381	8.77504
OPALIN	1.24067	5.09142	0.000743126	0.000743126	6.87325
OPN4	1.32323	6.12287	0.000207134	0.000207134	8.21138
OR10G2	1.08878	4.12315	0.00282788	0.00282788	8.38528
OR10H2	0.854844	3.54128	0.00673339	0.00673339	14.1102
OR11A1	0.763019	3.48731	0.00731408	0.00731408	12.8029
OR11H12	1.09958	3.76089	0.0048272	0.0048272	4.34108
OR1D2	0.963259	4.08619	0.00298396	0.00298396	7.34484
OR2B2	0.778491	3.70715	0.0052337	0.0052337	6.402
OR2L2	0.903897	3.95359	0.00362388	0.00362388	5.80731
OR2M2	0.895738	3.39376	0.00844891	0.00844891	3.99621
OR51G2	1.39223	7.02989	7.53588e-05	7.53588e-05	7.07578
OR51Q1	0.755491	3.63883	0.00580358	0.00580358	5.49789
OR51T1	0.648208	3.31834	0.00949782	0.00949782	5.21867
OR5F1	0.879703	3.29138	0.00990499	0.00990499	9.56603
OR5H1	1.19191	4.45564	0.00175984	0.00175984	9.8145
OR5W2	0.823218	4.16268	0.00267062	0.00267062	4.07274
OR6N1	0.992652	4.88323	0.000979161	0.000979161	6.25847
OR7E24	0.727289	3.7297	0.00505892	0.00505892	8.51342
OR8B8	0.915482	3.93806	0.00370786	0.00370786	7.86254
OR8D2	0.932824	3.32148	0.0094515	0.0094515	5.3516
OR8H2	0.988298	5.4521	0.000467604	0.000467604	6.78295
OSBPL6	0.701501	3.87308	0.00408251	0.00408251	9.40597
OTOS	0.927703	3.54185	0.00672752	0.00672752	9.49101
OXT	0.959706	3.73049	0.0050529	0.0050529	13.0781
PALD1	0.846721	4.2221	0.00245151	0.00245151	9.0064
PANX3	1.2529	4.72938	0.00120541	0.00120541	9.5823
PARP12	0.867559	3.42091	0.00810174	0.00810174	7.63162
PBOV1	1.1673	4.89002	0.000970304	0.000970304	7.54024
PCLO	0.980687	4.35905	0.00201647	0.00201647	7.60779
PCNX1	1.47662	4.01649	0.00330375	0.00330375	9.55242
PEX10	0.793852	3.7547	0.00487225	0.00487225	11.2159
PHF21B	0.76061	3.652	0.00568881	0.00568881	11.6024
PINLYP	0.995546	3.64568	0.00574357	0.00574357	9.96271
PLAAT5	1.15103	4.76448	0.00114923	0.00114923	11.6526
PLK1	1.3701	3.76229	0.00481706	0.00481706	8.7202
PNMA8B	0.825115	3.28828	0.00995303	0.00995303	8.44695
PNN	0.897907	4.19055	0.00256532	0.00256532	6.75416
POLR1G	0.816106	3.79944	0.00455621	0.00455621	9.0957
POU3F1	1.13796	4.72933	0.0012055	0.0012055	11.7492
PRKACG	1.00358	4.48473	0.0016896	0.0016896	8.00411
PROCA1	1.08776	4.73534	0.00119567	0.00119567	7.89511
PROKR2	0.932056	3.44511	0.00780473	0.00780473	6.48699
PRR23B	0.941797	4.26708	0.00229848	0.00229848	8.42462
PRSS21	1.24546	3.72914	0.00506312	0.00506312	7.2268
PRSS36	1.00905	3.35599	0.00895813	0.00895813	10.6538
R3HDML	1.09289	4.5184	0.00161203	0.00161203	7.19317
RALB	0.775026	3.30893	0.00963792	0.00963792	10.1425
RASGEF1C	0.832996	3.72558	0.00509037	0.00509037	8.33528
REG1A	4.27831	3.61659	0.0060029	0.0060029	8.4298
RNASEH2A	1.02797	4.09175	0.00295988	0.00295988	11.1593
RRH	0.963995	4.27217	0.00228179	0.00228179	8.55455
RTN4RL1	0.971463	3.94548	0.00366746	0.00366746	9.58652
RTN4RL2	1.10691	4.47781	0.00170603	0.00170603	8.98935
SCGB3A2	1.1948	4.28424	0.00224279	0.00224279	10.6237
SERPINB13	1.27421	6.26395	0.000175838	0.000175838	5.51846
SIGLEC15	0.799563	3.42934	0.00799698	0.00799698	13.4483
SLC11A1	0.67181	3.42171	0.00809169	0.00809169	9.99592
SLC14A2	0.988751	3.6739	0.00550325	0.00550325	7.03943
SLC16A9	0.813544	3.87766	0.00405485	0.00405485	7.92719
SLC18A3	1.25992	5.09207	0.000742492	0.000742492	11.8018
SLC22A10	1.25982	3.70776	0.00522893	0.00522893	11.46
SLC22A20P	1.26705	5.58098	0.00039801	0.00039801	8.26558
SLC22A31	0.882827	4.05171	0.0031378	0.0031378	13.3067
SLC30A3	1.3271	5.88439	0.000274796	0.000274796	7.888
SLC32A1	0.765658	3.6027	0.0061311	0.0061311	6.82949
SLC52A1	1.10493	4.74848	0.00117448	0.00117448	7.81071
SLC5A10	0.867003	3.38533	0.00855987	0.00855987	7.581
SLC6A3	0.96181	3.35894	0.00891727	0.00891727	10.0563
SLC9A4	0.978061	4.20307	0.00251952	0.00251952	11.4039
SMCO3	0.993614	4.28553	0.00223868	0.00223868	5.57065
SNAP25	0.849663	3.78857	0.004631	0.004631	9.5064
SNED1	1.001	4.09544	0.00294405	0.00294405	11.6863
SOX12	0.71913	3.74317	0.00495745	0.00495745	5.63134
SOX8	1.12752	4.35285	0.00203427	0.00203427	8.10138
SP7	0.835622	3.82755	0.00436889	0.00436889	9.60886
SPACA3	0.967614	4.38274	0.00195003	0.00195003	8.42204
SPACA5	1.04202	4.87736	0.000986901	0.000986901	6.25314
SPATA21	0.844537	4.02922	0.00324272	0.00324272	8.53076
SPEG	0.96767	4.15665	0.00269399	0.00269399	9.67469
SPRR2E	0.979059	3.28756	0.00996419	0.00996419	7.44847
SPRR2F	0.857069	3.40562	0.00829538	0.00829538	8.83729
SSX3	0.906234	3.60196	0.006138	0.006138	8.56261
STYXL2	2.24652	3.44754	0.00777556	0.00777556	4.42064
SYT8	0.783516	3.40223	0.00833893	0.00833893	5.51906
SYTL5	1.12164	3.66564	0.00557251	0.00557251	6.60043
TBKBP1	0.89117	3.33002	0.0093268	0.0093268	12.0484
TBXA2R	1.13625	3.95548	0.00361377	0.00361377	10.1519
TEX50	1.21216	5.78564	0.000309591	0.000309591	4.07364
TLDC2	1.19329	5.76237	0.000318471	0.000318471	7.90521
TMCO5A	1.02999	3.59612	0.00619275	0.00619275	5.19859
TMCO6	1.06641	4.84961	0.00102436	0.00102436	9.88948
TMED7-TICAM2	1.26901	3.46655	0.00755127	0.00755127	9.34567
TMEM104	0.849081	3.73539	0.00501575	0.00501575	9.44479
TMEM151A	1.01834	3.60107	0.00614634	0.00614634	10.564
TMEM82	0.759472	3.56812	0.00646288	0.00646288	14.5218
TNFRSF6B	1.60313	3.39825	0.00839038	0.00839038	8.07461
TOMM20L	0.938462	3.93619	0.00371813	0.00371813	10.1512
TPH2	1.75695	5.84508	0.000288109	0.000288109	5.42649
TPRG1	0.82946	4.18469	0.00258711	0.00258711	5.32902
TROAP	0.839548	3.3381	0.00921046	0.00921046	8.64375
TTLL4	1.13573	4.67292	0.00130208	0.00130208	11.0281
TUBB4A	0.963853	4.85827	0.00101251	0.00101251	7.73093
UBE2G2	0.893725	3.99932	0.00338803	0.00338803	12.5284
UCMA	1.03172	4.4363	0.00180827	0.00180827	6.18207
UPK3B	0.867468	3.62623	0.00591559	0.00591559	8.10062
VAX2	1.51514	4.77317	0.00113576	0.00113576	7.18589
VN1R10P	0.92918	3.82507	0.00438506	0.00438506	5.44044
WFDC5	0.995267	4.2523	0.00234759	0.00234759	5.24402
WIPF3	1.16955	4.91052	0.000944058	0.000944058	9.87128
WNT1	0.92447	3.74481	0.00494522	0.00494522	5.39023
ZFP92	0.864575	3.85029	0.00422324	0.00422324	6.95425
ZIC4	0.893908	3.42123	0.00809773	0.00809773	6.54044
ZKSCAN8	0.643495	3.4455	0.00780006	0.00780006	8.58045
ZNF117	1.06446	4.23148	0.00241871	0.00241871	6.86511
ZNF133	1.01422	3.66569	0.00557208	0.00557208	7.76166
ZNF680	0.839454	3.36521	0.00883093	0.00883093	7.46253
ZNF750	1.39575	4.59778	0.00144392	0.00144392	6.13293
ZP4	1.01629	3.54789	0.0066657	0.0066657	5.02918

## Sheet: downgene
Symbol	logFC	t	P.Value	adj.P.Val	AveExpr
ABCA1	-1.31018	-4.44166	0.00179469	0.00179469	8.98696
ABCD2	-0.95876	-3.8071	0.00450438	0.00450438	4.80494
ABHD14A	-0.959637	-4.24508	0.002372	0.002372	7.5227
ABRAXAS1	-0.881069	-3.52453	0.00690818	0.00690818	7.11683
ACADM	-1.30037	-3.50221	0.00714865	0.00714865	7.69421
ACVR1	-1.08538	-4.3137	0.00215058	0.00215058	8.4124
ACVR2A	-0.987821	-3.32732	0.00936606	0.00936606	7.30945
AFAP1	-0.967385	-3.75741	0.00485251	0.00485251	6.60633
AFF1	-0.932436	-3.37376	0.00871465	0.00871465	8.55382
AFF4	-0.854077	-3.72886	0.00506525	0.00506525	9.91151
AGTR1	-2.08423	-3.67025	0.00553376	0.00553376	5.34709
AK1	-1.12699	-3.6466	0.0057356	0.0057356	8.80283
AKAP13	-1.18605	-3.62015	0.00597056	0.00597056	9.53382
AKTIP	-0.879271	-3.35882	0.00891887	0.00891887	7.07467
AMN1	-0.972603	-3.62318	0.00594313	0.00594313	4.28388
ANKIB1	-0.850479	-4.14476	0.00274073	0.00274073	7.35817
ANKRD13A	-0.897172	-3.41091	0.00822781	0.00822781	6.59427
ANKRD35	-1.1021	-3.68749	0.00539139	0.00539139	6.06227
ANKRD65	-1.813	-5.50814	0.000435837	0.000435837	7.25259
ANTKMT	-0.75915	-3.44193	0.00784317	0.00784317	6.55788
ANTXR2	-1.13679	-3.73703	0.00500342	0.00500342	9.0943
AP1S2	-0.922134	-3.6035	0.00612359	0.00612359	7.59393
AP3S1	-0.719399	-3.56005	0.00654291	0.00654291	9.06598
APC	-0.94918	-3.30033	0.00976792	0.00976792	5.67001
APOLD1	-2.18178	-5.77982	0.000311784	0.000311784	7.99721
ARHGAP1	-0.754415	-3.30456	0.00970366	0.00970366	9.05237
ARHGEF26	-1.50151	-4.06689	0.00306904	0.00306904	6.57399
ARID5A	-1.20864	-3.9279	0.00376394	0.00376394	7.66118
ARL1	-0.807297	-3.6662	0.00556774	0.00556774	10.1993
ARL14EP	-0.662966	-3.34486	0.00911423	0.00911423	6.63889
ARMC9	-1.01392	-3.95154	0.00363483	0.00363483	5.2932
ARMCX1	-1.72973	-3.826	0.00437896	0.00437896	7.83038
ARNT	-1.02531	-3.86513	0.00413105	0.00413105	7.08358
ARRDC3	-1.02626	-3.68861	0.00538229	0.00538229	5.58656
AS3MT	-1.2623	-3.59211	0.00623069	0.00623069	3.90438
ASB1	-0.756531	-3.69533	0.00532789	0.00532789	6.19436
ATF4	-0.818069	-3.46528	0.0075661	0.0075661	10.2868
ATL1	-1.16583	-4.23027	0.00242292	0.00242292	7.28581
ATP6V1E2	-0.935748	-3.29682	0.00982148	0.00982148	4.98849
ATP7A	-0.70118	-3.33989	0.00918492	0.00918492	9.289
ATXN1	-0.943824	-3.43839	0.00788609	0.00788609	7.07328
ATXN1L	-0.782359	-3.28892	0.00994318	0.00994318	6.32293
B4GALT4	-0.973717	-3.4437	0.00782183	0.00782183	6.4413
BACE1	-0.963494	-3.34655	0.00909038	0.00909038	7.82341
BACH1	-0.702467	-3.53185	0.00683123	0.00683123	7.8811
BBOF1	-0.914491	-3.32886	0.00934372	0.00934372	6.0456
BBS10	-0.719615	-3.43428	0.00793622	0.00793622	6.02715
BBS2	-0.720176	-3.28575	0.00999241	0.00999241	10.2466
BBS9	-0.961852	-3.51091	0.00705388	0.00705388	7.79971
BCAS3	-0.905509	-3.79428	0.00459156	0.00459156	7.54424
BEND5	-1.15336	-3.96399	0.00356874	0.00356874	4.49763
BLOC1S6	-0.854892	-3.42569	0.00804208	0.00804208	5.84144
BMI1	-0.915032	-3.34486	0.00911425	0.00911425	7.89124
BNIP3	-1.85271	-4.31765	0.00213853	0.00213853	8.46296
BORCS7	-1.00256	-4.0451	0.00316828	0.00316828	6.91613
BTG1	-0.831297	-3.31937	0.00948254	0.00948254	11.5455
C10orf88	-1.11986	-4.32259	0.00212355	0.00212355	6.41816
C16orf72	-0.789564	-3.85591	0.00418807	0.00418807	7.44016
C19orf18	-1.05176	-3.63108	0.00587223	0.00587223	4.20634
C1orf122	-1.18063	-4.16575	0.00265878	0.00265878	6.494
C20orf194	-1.30804	-3.76439	0.00480186	0.00480186	4.36246
C2orf74	-1.28035	-3.65068	0.00570018	0.00570018	5.75323
C3orf14	-1.60282	-3.33499	0.00925512	0.00925512	6.58569
C5	-1.01805	-3.62545	0.00592268	0.00592268	5.11444
C5orf51	-0.850258	-3.6967	0.00531687	0.00531687	9.89537
CAP2	-1.96426	-3.29182	0.00989824	0.00989824	6.08305
CCDC107	-1.16424	-3.84796	0.00423794	0.00423794	6.58811
CCDC126	-0.859614	-3.4599	0.00762898	0.00762898	7.66359
CCDC32	-0.891134	-4.30314	0.00218316	0.00218316	8.74207
CCDC74B	-0.893833	-4.04222	0.00318162	0.00318162	5.61589
CCDC82	-0.688175	-3.2961	0.00983249	0.00983249	7.16189
CCDC85A	-1.37461	-3.94366	0.00367733	0.00367733	4.70888
CCDC89	-1.08216	-4.10275	0.00291292	0.00291292	4.39143
CCDC92	-0.760584	-3.42232	0.008084	0.008084	9.54813
CCN5	-2.2049	-4.12055	0.0028386	0.0028386	7.18163
CCSER2	-1.00316	-3.86074	0.00415811	0.00415811	9.06423
CD109	-1.16053	-3.57774	0.00636865	0.00636865	5.70129
CD302	-1.36276	-3.5603	0.00654044	0.00654044	8.93044
CDC42EP3	-1.04913	-4.02838	0.00324673	0.00324673	6.66275
CDON	-1.70174	-3.96763	0.00354967	0.00354967	6.43585
CDPF1	-1.21487	-4.20524	0.00251164	0.00251164	6.24359
CEBPB	-1.00408	-4.20543	0.00251096	0.00251096	10.9656
CENPC	-0.786242	-3.29432	0.00985979	0.00985979	7.74073
CFAP36	-1.06111	-4.18884	0.00257165	0.00257165	7.32466
CGGBP1	-0.868754	-3.58921	0.00625829	0.00625829	7.05381
CHD9	-0.972749	-3.78073	0.00468567	0.00468567	7.8444
CHFR	-0.736024	-3.29955	0.00977971	0.00977971	6.72797
CHST10	-1.07979	-4.02289	0.00327292	0.00327292	6.1576
CIDEC	-1.07669	-3.43294	0.00795268	0.00795268	7.46823
CILK1	-0.997866	-3.40823	0.00826197	0.00826197	5.39124
CKAP4	-1.30004	-3.80631	0.00450968	0.00450968	8.46255
CLDND1	-0.799578	-3.83029	0.00435104	0.00435104	10.4134
CLMP	-1.7025	-4.24891	0.00235901	0.00235901	7.58572
CNRIP1	-1.14188	-3.44512	0.00780463	0.00780463	6.13077
COL21A1	-1.68287	-5.12023	0.000715647	0.000715647	5.5365
COMMD3	-0.716791	-3.80812	0.00449747	0.00449747	9.22397
COPS2	-0.91009	-3.92704	0.00376876	0.00376876	10.3983
COPS4	-0.879478	-3.45185	0.00772414	0.00772414	6.22394
COX7A1	-1.71841	-3.69252	0.00535053	0.00535053	8.8459
CPE	-1.52969	-3.33777	0.00921512	0.00921512	7.87579
CPEB4	-1.08882	-4.03121	0.00323331	0.00323331	7.01943
CPLANE1	-1.14731	-3.66726	0.00555885	0.00555885	6.93506
CPQ	-1.19457	-3.47203	0.00748796	0.00748796	9.16926
CPXM2	-1.45702	-3.57961	0.00635056	0.00635056	7.45803
CREB3	-0.825253	-3.46315	0.00759092	0.00759092	8.23687
CREBL2	-1.01379	-3.47012	0.00750991	0.00750991	6.59946
CREBRF	-1.12928	-4.04512	0.00316816	0.00316816	7.74716
CRYZ	-1.03828	-3.66721	0.00555926	0.00555926	8.21646
CSNK1A1	-0.770533	-3.41559	0.00816851	0.00816851	9.69754
CSRNP3	-1.2428	-3.29651	0.00982624	0.00982624	4.93935
CYP2U1	-1.19106	-4.60323	0.00143309	0.00143309	5.88489
CYTH3	-0.719073	-3.59679	0.00618649	0.00618649	5.46945
CYYR1	-1.24034	-4.35214	0.00203633	0.00203633	5.29208
DACT2	-1.73561	-5.11983	0.000716027	0.000716027	5.21378
DCAF5	-0.728123	-3.67727	0.00547533	0.00547533	5.89472
DCHS1	-1.37955	-4.63519	0.00137133	0.00137133	7.11684
DCTN4	-0.721648	-3.49248	0.0072563	0.0072563	9.03205
DCUN1D4	-0.965025	-3.5406	0.00674035	0.00674035	7.43724
DENND4A	-0.811147	-3.36534	0.00882908	0.00882908	6.10835
DENND6A	-0.807876	-4.26871	0.0022931	0.0022931	6.96748
DIPK1A	-1.22175	-5.40415	0.000496783	0.000496783	5.75912
DIRAS3	-1.06833	-3.9195	0.003811	0.003811	4.86121
DISP1	-1.01852	-5.12386	0.000712264	0.000712264	5.6679
DMXL1	-1.04151	-4.04852	0.00315247	0.00315247	6.28292
DNAJC1	-1.09815	-4.30909	0.00216473	0.00216473	8.93262
DNAJC12	-1.88759	-4.39442	0.0019181	0.0019181	5.9088
DOCK7	-0.761036	-3.32326	0.00942536	0.00942536	7.43433
DPH3	-0.841723	-3.493	0.00725044	0.00725044	7.16589
DTWD1	-1.20765	-4.68772	0.00127596	0.00127596	7.60481
DYNLT3	-0.978095	-3.35429	0.00898177	0.00898177	6.4535
DZIP3	-0.874021	-3.34889	0.00905736	0.00905736	5.40749
ENOX1	-1.05832	-3.55074	0.00663669	0.00663669	4.64903
EPOR	-1.16742	-3.75909	0.00484023	0.00484023	6.08456
ERBIN	-0.675597	-3.52398	0.00691406	0.00691406	9.54292
ERCC6	-0.729986	-3.29369	0.00986945	0.00986945	6.06205
ERGIC2	-0.956205	-3.5696	0.00644821	0.00644821	9.3479
ERLEC1	-0.959385	-4.04039	0.00319017	0.00319017	8.5528
ERO1B	-1.13001	-3.98239	0.00347338	0.00347338	5.00747
FAF2	-0.809196	-3.33967	0.00918799	0.00918799	6.96663
FAM117A	-1.37141	-4.6657	0.00131503	0.00131503	7.57312
FAM172A	-1.00162	-4.27385	0.00227634	0.00227634	8.04508
FAM174A	-0.983385	-3.34768	0.00907442	0.00907442	4.45125
FAM214A	-1.20984	-3.67733	0.00547484	0.00547484	8.91438
FAM228B	-1.46606	-4.74371	0.00118211	0.00118211	6.21435
FAM229B	-1.20844	-4.15848	0.00268687	0.00268687	4.57014
FAM241A	-1.25157	-5.79637	0.000305586	0.000305586	4.8912
FAM53C	-0.811977	-3.3342	0.00926642	0.00926642	6.36026
FBXO10	-1.06294	-3.55751	0.00656842	0.00656842	5.83555
FBXO17	-1.46555	-3.55586	0.00658496	0.00658496	6.50939
FBXW7	-0.6652	-3.58913	0.00625904	0.00625904	4.44322
FCHSD2	-1.07873	-4.78273	0.00112113	0.00112113	7.60643
FER	-1.19248	-4.33161	0.0020965	0.0020965	6.55258
FGFR2	-1.61239	-3.29617	0.00983141	0.00983141	7.8792
FICD	-1.00143	-4.4016	0.00189878	0.00189878	6.88271
FNDC5	-1.11195	-4.88296	0.000979513	0.000979513	4.84022
FOS	-2.0724	-3.51498	0.00701003	0.00701003	13.6997
FOXO3	-0.729347	-3.31826	0.00949905	0.00949905	8.64595
FTO	-0.701014	-3.43243	0.00795889	0.00795889	9.39053
GAA	-1.05374	-4.32684	0.00211076	0.00211076	7.33937
GALNT10	-0.816676	-3.33193	0.00929911	0.00929911	9.01163
GALNT16	-1.32429	-3.40113	0.00835313	0.00835313	6.88962
GCNT4	-1.36891	-3.84681	0.00424519	0.00424519	4.94895
GFOD1	-0.88945	-4.02528	0.00326149	0.00326149	5.41133
GHR	-1.85034	-3.78643	0.00464584	0.00464584	5.93446
GID4	-1.16736	-4.13208	0.00279154	0.00279154	5.22424
GIMAP1	-1.20878	-3.39657	0.00841223	0.00841223	5.35457
GLUL	-1.07644	-3.85921	0.00416759	0.00416759	11.0013
GNAI1	-1.65038	-3.30194	0.00974335	0.00974335	6.12634
GNG10	-0.695078	-3.66557	0.00557306	0.00557306	9.82475
GNPDA2	-0.823096	-4.05564	0.00311985	0.00311985	6.53306
GPAM	-1.10313	-5.67498	0.000354389	0.000354389	5.77593
GPLD1	-1.03028	-3.28776	0.00996117	0.00996117	4.97663
GRIP1	-0.946681	-3.37554	0.00869063	0.00869063	5.1268
GSTT2	-1.37006	-5.90082	0.000269431	0.000269431	5.70063
GSTT2B	-1.00856	-4.05928	0.0031033	0.0031033	5.90243
GTDC1	-0.86117	-3.44357	0.0078233	0.0078233	5.34572
H2BW2	-0.975434	-4.29192	0.00221837	0.00221837	5.18698
HABP4	-0.907453	-4.18481	0.00258665	0.00258665	6.13889
HACE1	-0.901101	-4.09425	0.00294914	0.00294914	5.99189
HAGH	-0.972866	-3.58567	0.00629218	0.00629218	7.66068
HAND2	-2.00291	-4.01504	0.00331082	0.00331082	9.19585
HAVCR1	-1.54984	-3.60004	0.00615597	0.00615597	7.40725
HCFC2	-1.01809	-3.53415	0.0068072	0.0068072	6.92288
HDGFL3	-1.67197	-3.56518	0.00649193	0.00649193	8.32149
HDX	-1.25131	-3.76626	0.00478847	0.00478847	5.23645
HECTD2	-0.918604	-3.29402	0.00986436	0.00986436	6.13273
HELZ	-0.954231	-3.4354	0.00792256	0.00792256	6.35367
HERC1	-1.03474	-3.69098	0.00536303	0.00536303	5.4611
HERPUD1	-1.46364	-5.22195	0.000627094	0.000627094	10.4122
HHIPL1	-0.748312	-3.58788	0.00627096	0.00627096	5.09458
HOMER3	-1.07858	-3.35336	0.00899469	0.00899469	9.16619
HOOK3	-0.877046	-3.74836	0.00491889	0.00491889	6.92415
HS2ST1	-0.907375	-4.30788	0.00216846	0.00216846	5.15101
HS6ST1	-0.766543	-3.83939	0.0042924	0.0042924	6.60816
HSF2	-0.976285	-4.05412	0.00312679	0.00312679	5.825
IAH1	-0.824868	-3.95162	0.00363443	0.00363443	8.95955
IER2	-1.37701	-4.21424	0.00247934	0.00247934	11.264
IFTAP	-1.16809	-4.22143	0.00245386	0.00245386	6.96885
INSIG2	-0.775712	-3.63213	0.00586288	0.00586288	6.80772
INVS	-0.694182	-3.42551	0.00804437	0.00804437	7.08097
ISCU	-0.775472	-3.34198	0.00915503	0.00915503	8.7731
ITGB1	-0.939892	-3.93892	0.00370318	0.00370318	12.0206
JADE1	-0.826844	-3.36219	0.00887242	0.00887242	7.58078
JAKMIP2	-1.14978	-3.56815	0.00646252	0.00646252	5.16335
JCAD	-1.7294	-3.45514	0.00768515	0.00768515	6.68338
JHY	-1.1745	-3.43071	0.00798011	0.00798011	5.52305
JMY	-0.995546	-3.8025	0.00453541	0.00453541	3.97621
JUN	-1.4611	-3.41352	0.00819467	0.00819467	8.37438
KATNAL1	-0.826834	-3.33428	0.0092653	0.0092653	6.366
KBTBD3	-1.02101	-3.47594	0.007443	0.007443	5.65102
KCNB1	-1.76826	-3.40224	0.00833884	0.00833884	4.93008
KCNJ18	-1.14267	-3.38556	0.00855686	0.00855686	5.39746
KCNN3	-1.2318	-3.30173	0.00974652	0.00974652	6.79132
KCTD10	-1.00224	-3.77536	0.00472352	0.00472352	8.56522
KCTD18	-0.773481	-3.30066	0.00976281	0.00976281	6.83254
KDM5A	-0.803125	-3.50862	0.00707874	0.00707874	4.89031
KIAA1109	-0.946347	-3.32745	0.00936418	0.00936418	7.39849
KIF3C	-1.12356	-3.56678	0.00647609	0.00647609	6.74219
KLF11	-0.987046	-3.95248	0.00362978	0.00362978	6.30067
KLHL2	-0.912577	-3.59972	0.00615897	0.00615897	5.49036
KLHL24	-0.799724	-3.53267	0.00682263	0.00682263	5.76872
KRBOX1	-1.33426	-5.16957	0.00067111	0.00067111	4.31706
LARP6	-1.52573	-3.61918	0.00597935	0.00597935	6.95098
LAYN	-1.21774	-3.62006	0.00597131	0.00597131	7.23116
LEP	-1.1632	-5.18146	0.000660834	0.000660834	4.08367
LGI2	-0.981654	-4.74755	0.00117596	0.00117596	4.765
LHX6	-0.989664	-3.94725	0.0036579	0.0036579	6.23837
LIFR	-2.19588	-3.56725	0.00647143	0.00647143	6.28167
LIMCH1	-1.36199	-3.78383	0.00466394	0.00466394	6.78175
LIN54	-1.0675	-3.33394	0.00927023	0.00927023	4.93377
LIN7A	-1.03636	-3.42274	0.00807878	0.00807878	5.78054
LNPEP	-0.74341	-3.47434	0.00746137	0.00746137	9.6408
LOC643802	-1.46135	-3.41674	0.00815402	0.00815402	5.70252
LOXL4	-1.49373	-4.06772	0.00306536	0.00306536	5.00988
LRCH2	-1.84226	-4.24439	0.00237435	0.00237435	6.77591
LRFN3	-0.919921	-3.99867	0.00339126	0.00339126	5.78177
LRIG3	-1.13727	-3.31203	0.00959145	0.00959145	8.58244
LRRC4C	-1.17032	-3.46734	0.00754211	0.00754211	4.96576
LRRTM4	-1.41126	-5.18405	0.000658618	0.000658618	4.25644
LYRM9	-1.28884	-6.35042	0.000159239	0.000159239	4.97587
LYST	-1.11962	-3.79334	0.00459805	0.00459805	5.3033
LYVE1	-2.09489	-3.63386	0.00584749	0.00584749	5.74691
MAGEH1	-1.3669	-4.1807	0.00260203	0.00260203	7.61175
MAGI2	-1.46398	-3.86531	0.00412992	0.00412992	5.7158
MAN1A2	-0.83484	-3.52137	0.00694177	0.00694177	8.67466
MANEA	-0.767604	-3.79228	0.00460534	0.00460534	7.18471
MAP3K3	-1.09101	-5.21294	0.000634441	0.000634441	6.18243
MAP4K3	-0.713646	-3.34706	0.00908312	0.00908312	7.17673
MAPK12	-0.945446	-3.56708	0.0064731	0.0064731	4.73495
MARVELD1	-1.01298	-3.75455	0.00487339	0.00487339	7.66932
MBD5	-0.974877	-3.53853	0.00676174	0.00676174	7.33067
MBTPS1	-1.05709	-4.9132	0.000940681	0.000940681	10.2512
MCEE	-1.06498	-5.50785	0.000435995	0.000435995	8.402
MEF2A	-1.42957	-5.15999	0.000679513	0.000679513	6.68487
MEGF9	-0.951203	-3.73235	0.00503873	0.00503873	6.76039
MEIS1	-1.78252	-3.58646	0.00628458	0.00628458	7.32002
MEIS2	-1.4943	-3.47152	0.00749375	0.00749375	5.34401
MESP1	-1.50052	-3.4648	0.00757172	0.00757172	4.44318
METTL7A	-1.59578	-3.36803	0.00879243	0.00879243	8.22589
MFAP4	-1.83382	-3.4539	0.00769977	0.00769977	7.24564
MFSD1	-0.72127	-3.39175	0.00847526	0.00847526	9.92861
MICOS10-NBL1	-0.96797	-3.86658	0.00412216	0.00412216	12.3458
MICU3	-1.44428	-3.64461	0.00575293	0.00575293	5.60421
MID2	-1.2985	-3.45303	0.00771012	0.00771012	6.62634
MIPOL1	-1.31489	-3.73207	0.00504091	0.00504091	5.68064
MITF	-0.997046	-3.60713	0.00608989	0.00608989	6.84298
MMUT	-0.789073	-3.33735	0.00922115	0.00922115	8.0702
MOSMO	-1.03461	-4.30422	0.00217979	0.00217979	5.42306
MPPED2	-1.40758	-4.6502	0.00134331	0.00134331	4.98586
MRPL41	-0.932803	-3.66641	0.00556602	0.00556602	9.49089
MSANTD3-TMEFF1	-0.994951	-4.30799	0.00216814	0.00216814	4.64801
MSANTD4	-0.721702	-3.43805	0.00789019	0.00789019	7.5847
MTMR10	-1.04324	-3.44967	0.00775012	0.00775012	7.56093
MXRA7	-1.41651	-4.21693	0.00246979	0.00246979	9.02544
MYL6B	-1.05668	-3.76773	0.0047779	0.0047779	8.37207
MYO9A	-1.12211	-3.76244	0.00481595	0.00481595	6.88376
NAIF1	-0.708841	-3.35893	0.00891731	0.00891731	5.86036
NAP1L3	-1.59864	-3.99335	0.00341787	0.00341787	5.25369
NAP1L5	-1.31069	-4.05804	0.00310893	0.00310893	5.67596
NAV1	-0.857495	-3.4511	0.00773306	0.00773306	6.74763
NBEA	-1.12986	-3.86904	0.00410707	0.00410707	5.28832
NCOR2	-0.676641	-3.43805	0.00789015	0.00789015	9.87125
NDUFS4	-0.807442	-3.37105	0.00875127	0.00875127	9.74024
NEK1	-1.12449	-4.01415	0.00331512	0.00331512	6.48751
NEXN	-1.63414	-3.80812	0.00449752	0.00449752	8.27038
NFIB	-1.1254	-4.11824	0.00284813	0.00284813	8.69898
NFYB	-1.10788	-4.61252	0.00141484	0.00141484	6.92731
NINL	-1.83281	-4.25948	0.00232358	0.00232358	5.18722
NKIRAS1	-0.952759	-3.79385	0.00459452	0.00459452	6.47279
NLRX1	-0.878405	-3.41367	0.00819278	0.00819278	6.9189
NME4	-0.910171	-4.02383	0.00326845	0.00326845	9.96242
NPAS3	-0.757869	-3.70105	0.0052821	0.0052821	4.35568
NPHP1	-0.855748	-3.80594	0.0045122	0.0045122	5.70394
NTNG1	-1.16602	-3.63032	0.00587898	0.00587898	4.72579
NUCB2	-1.18731	-4.04135	0.00318568	0.00318568	8.28987
NUMBL	-0.970062	-4.03004	0.00323886	0.00323886	5.53974
NUPR1	-1.91336	-4.65629	0.00133212	0.00133212	10.8555
OLFM1	-1.65584	-3.78472	0.00465773	0.00465773	6.60188
OS9	-0.875776	-3.76648	0.00478688	0.00478688	10.1773
OSR1	-1.35814	-4.06061	0.0030973	0.0030973	4.41634
OSTM1	-0.700318	-3.4444	0.00781331	0.00781331	5.99493
PARP11	-0.768861	-3.55127	0.00663135	0.00663135	5.9878
PBX3	-1.26206	-3.36064	0.00889379	0.00889379	8.56167
PCDHA4	-0.822811	-3.32362	0.00942014	0.00942014	4.15597
PCDHB15	-1.15589	-3.61063	0.00605752	0.00605752	5.94282
PDZRN3	-1.93278	-4.62821	0.00138457	0.00138457	6.32032
PEG3	-1.27178	-3.46469	0.00757301	0.00757301	4.95375
PELI3	-1.02781	-4.27751	0.00226444	0.00226444	5.9691
PGRMC2	-0.949074	-3.32089	0.00946016	0.00946016	10.553
PHAX	-0.902256	-3.39797	0.00839411	0.00839411	8.55419
PIK3R1	-1.32176	-4.38133	0.00195391	0.00195391	9.00343
PLEKHM3	-1.1548	-4.74105	0.0011864	0.0011864	6.22941
PLPP1	-1.44947	-3.79137	0.00461156	0.00461156	10.8614
PLPPR1	-0.905935	-3.65415	0.00567028	0.00567028	4.32124
PLXND1	-0.958699	-3.44827	0.00776687	0.00776687	8.62403
PNRC1	-1.3272	-3.79134	0.00461184	0.00461184	11.7739
POGLUT3	-0.951518	-4.31215	0.00215533	0.00215533	7.82514
PON3	-1.0184	-3.90153	0.00391374	0.00391374	6.42489
PPM1K	-1.00722	-4.28751	0.00223234	0.00223234	6.4914
PRDM5	-1.21545	-4.0328	0.0032258	0.0032258	5.8425
PRKACB	-1.34746	-3.81772	0.00443342	0.00443342	5.24533
PRKCB	-1.19569	-3.35547	0.0089654	0.0089654	6.20097
PRKCE	-1.19254	-4.21374	0.00248111	0.00248111	5.74962
PRKD3	-1.10966	-3.65081	0.00569905	0.00569905	7.15073
PRKG1	-1.32495	-3.46518	0.00756724	0.00756724	6.82698
PRKG2	-1.38764	-4.39183	0.00192513	0.00192513	4.5902
PRXL2C	-0.844907	-3.58634	0.00628575	0.00628575	7.43672
PTGFRN	-1.30323	-4.41316	0.00186809	0.00186809	9.05806
PTN	-1.9839	-3.97053	0.00353455	0.00353455	7.73223
PTX3	-1.5629	-3.37876	0.00864747	0.00864747	6.18168
RAB11FIP2	-1.12048	-3.99483	0.00341048	0.00341048	5.74698
RAB8B	-0.894142	-3.41355	0.0081943	0.0081943	6.82027
RABAC1	-1.03371	-4.72655	0.00121007	0.00121007	9.28393
RASIP1	-1.13111	-3.79659	0.00457572	0.00457572	4.90326
RBL2	-0.778694	-3.42442	0.00805792	0.00805792	8.90338
RESF1	-0.928744	-3.75427	0.00487538	0.00487538	8.67642
RFLNA	-1.12206	-3.69409	0.00533793	0.00533793	7.41946
RHOBTB1	-1.18893	-3.70342	0.00526328	0.00526328	5.63866
RIC3	-1.0549	-3.58465	0.00630192	0.00630192	4.50378
RICTOR	-0.806712	-4.02472	0.00326418	0.00326418	7.61686
RILPL1	-0.916433	-3.35261	0.0090053	0.0090053	7.24981
RNASEL	-1.02475	-4.17896	0.00260857	0.00260857	5.64155
RNF19A	-0.930089	-3.90269	0.00390705	0.00390705	7.97816
ROR2	-1.27227	-3.89427	0.0039561	0.0039561	7.90214
RPL15	-0.825199	-3.65458	0.00566661	0.00566661	13.3236
RRAGD	-0.83751	-3.43384	0.00794163	0.00794163	6.11345
RTL8B	-1.1048	-4.37763	0.00196416	0.00196416	4.91799
RTN4	-0.920812	-3.42289	0.008077	0.008077	11.249
RYR2	-0.909761	-3.63257	0.00585897	0.00585897	4.84125
SAMD8	-0.872189	-3.90416	0.00389855	0.00389855	6.70713
SAP30	-0.853069	-3.90498	0.00389381	0.00389381	6.02414
SAT2	-1.02894	-4.05787	0.00310974	0.00310974	8.38893
SCAMP5	-1.08255	-3.63885	0.00580339	0.00580339	5.32313
SCD5	-0.744219	-3.71913	0.00514004	0.00514004	5.41353
SCG2	-2.70547	-3.84561	0.00425281	0.00425281	6.83898
SCHIP1	-1.24568	-3.4506	0.00773904	0.00773904	5.00049
SCUBE2	-1.25022	-3.39867	0.00838499	0.00838499	6.49348
SEC14L1	-0.814597	-3.63768	0.00581369	0.00581369	9.67091
SEC22A	-0.823887	-4.01548	0.00330865	0.00330865	6.19929
SEC22B	-0.838338	-4.16398	0.00266557	0.00266557	9.31294
SEC22C	-1.26491	-5.85603	0.00028433	0.00028433	7.5545
SEC31A	-0.815411	-3.45681	0.00766539	0.00766539	10.8719
SERPINA5	-1.11169	-4.24341	0.00237768	0.00237768	4.36547
SERTAD2	-1.07605	-4.43055	0.00182295	0.00182295	6.45672
SESN2	-0.764402	-3.48047	0.00739137	0.00739137	7.14148
SESTD1	-0.94212	-3.62931	0.00588798	0.00588798	6.05264
SGCB	-1.23576	-3.42171	0.00809169	0.00809169	6.4861
SGCE	-1.76747	-3.93626	0.00371775	0.00371775	7.49238
SGK3	-1.02563	-3.68319	0.00542654	0.00542654	6.20984
SGTB	-0.749064	-3.63546	0.00583333	0.00583333	4.88362
SH3D19	-1.3801	-4.18484	0.00258654	0.00258654	8.78993
SH3GLB1	-0.924764	-4.23694	0.00239983	0.00239983	8.74398
SLC12A4	-0.80604	-3.39702	0.00840646	0.00840646	6.18742
SLC16A2	-1.22227	-3.86491	0.00413239	0.00413239	5.10398
SLC26A10	-1.46089	-3.6569	0.00564673	0.00564673	4.79799
SLC35F5	-0.715635	-3.2885	0.00994964	0.00994964	10.0963
SLC36A4	-1.32007	-3.72604	0.0050868	0.0050868	6.48386
SLC38A4	-1.0691	-3.54436	0.00670174	0.00670174	4.71802
SLC9A9	-1.36087	-4.02801	0.0032485	0.0032485	5.59188
SLFN12	-0.944401	-3.86563	0.00412799	0.00412799	4.8526
SMARCA2	-0.806071	-3.68581	0.00540508	0.00540508	8.96079
SMOC2	-1.70946	-4.6794	0.00129058	0.00129058	9.01706
SNRPN	-1.20482	-3.60333	0.00612519	0.00612519	7.29028
SNURF	-1.43681	-3.59216	0.00623022	0.00623022	9.23549
SNX13	-0.827907	-3.33087	0.00931449	0.00931449	8.09906
SNX2	-1.0531	-3.75168	0.00489444	0.00489444	10.7754
SNX24	-1.05927	-3.71216	0.00519431	0.00519431	5.78886
SOAT1	-1.00402	-3.86123	0.00415507	0.00415507	6.79082
SOCS5	-1.01382	-3.83967	0.0042906	0.0042906	7.06279
SOD3	-1.40725	-3.55062	0.00663789	0.00663789	8.57569
SOWAHA	-0.950192	-3.85189	0.00421321	0.00421321	6.85614
SPAG16	-1.29453	-4.04118	0.00318649	0.00318649	8.03191
SPAG9	-0.714894	-3.43283	0.00795403	0.00795403	8.28786
SPART	-0.762688	-3.31494	0.00954818	0.00954818	4.39344
SPIRE1	-1.19078	-5.65351	0.000363871	0.000363871	4.99581
SPRY1	-1.52933	-4.29967	0.00219399	0.00219399	7.93902
SPSB2	-0.885141	-3.30251	0.00973475	0.00973475	5.93028
ST3GAL6	-0.857042	-3.40679	0.00828042	0.00828042	5.95161
STON1	-2.14499	-3.64295	0.00576735	0.00576735	8.17312
SULT4A1	-0.907696	-3.56095	0.00653398	0.00653398	5.57007
SWAP70	-1.01643	-3.77992	0.00469136	0.00469136	7.52003
SYCP2	-1.00806	-3.9777	0.00349743	0.00349743	4.55614
SYDE2	-1.20436	-3.4822	0.00737171	0.00737171	5.70431
TAMALIN	-1.09033	-3.70343	0.00526321	0.00526321	5.79615
TAPT1	-0.894687	-3.53871	0.0067599	0.0067599	5.73191
TBCEL	-1.17773	-4.0893	0.00297048	0.00297048	6.93251
TCEAL2	-1.81587	-4.11777	0.00285008	0.00285008	6.64759
TCEAL6	-1.39616	-4.39893	0.00190595	0.00190595	7.50079
TCF7L1	-1.10273	-3.58025	0.00634438	0.00634438	5.19742
TCP11L2	-1.11171	-3.57037	0.00644071	0.00644071	8.97381
THSD7A	-1.46746	-3.6943	0.0053362	0.0053362	5.74504
TIAM1	-0.897028	-3.48539	0.00733567	0.00733567	5.57125
TIPARP	-1.34151	-3.71707	0.00515604	0.00515604	8.01866
TM7SF3	-1.03064	-4.8778	0.000986322	0.000986322	5.32348
TMEM135	-0.742315	-3.38513	0.00856253	0.00856253	6.72954
TMEM167B	-0.862696	-4.05389	0.00312786	0.00312786	7.40743
TMEM35B	-0.946203	-4.55641	0.00152905	0.00152905	9.62536
TMEM59	-1.08544	-4.15785	0.0026893	0.0026893	11.3576
TMSB15B	-1.27964	-3.58768	0.00627292	0.00627292	4.86201
TMX3	-0.812962	-3.62329	0.00594211	0.00594211	6.44059
TP53INP1	-1.54403	-4.10454	0.00290533	0.00290533	8.30567
TPGS1	-0.751727	-3.65683	0.0056473	0.0056473	5.21153
TPM1	-1.18257	-3.74041	0.00497806	0.00497806	12.9603
TRIQK	-0.923343	-3.38229	0.00860028	0.00860028	5.80659
TRPC1	-1.13283	-3.73966	0.00498366	0.00498366	4.86527
TRPS1	-0.97939	-3.37187	0.00874024	0.00874024	5.85849
TSC22D2	-0.993895	-3.45562	0.00767939	0.00767939	6.23073
TSHZ3	-1.49167	-4.17177	0.00263578	0.00263578	5.66892
TTBK2	-1.19518	-3.89222	0.00396812	0.00396812	6.42804
TTC37	-0.846257	-3.50928	0.00707153	0.00707153	8.61879
TTLL1	-0.797044	-3.42005	0.00811251	0.00811251	7.11963
TULP3	-0.820407	-3.29488	0.00985113	0.00985113	7.46417
TXLNB	-1.10323	-3.31517	0.00954477	0.00954477	4.53759
UBR1	-0.983133	-3.63141	0.0058693	0.0058693	6.57396
UFL1	-0.884893	-4.10206	0.00291584	0.00291584	6.34702
USP53	-0.990674	-4.13386	0.00278432	0.00278432	8.609
UST	-1.39594	-3.31118	0.00960426	0.00960426	5.24279
VAMP8	-0.716348	-3.60189	0.00613862	0.00613862	10.6186
WDR37	-0.82803	-3.31465	0.00955254	0.00955254	7.2589
WDR47	-0.831927	-3.37087	0.00875375	0.00875375	4.50691
WIPI1	-1.40382	-4.68288	0.00128444	0.00128444	7.22024
WWC3	-0.911457	-3.68467	0.00541438	0.00541438	9.49717
YIPF5	-0.847816	-3.4967	0.00720943	0.00720943	8.55846
YPEL2	-0.894225	-3.46339	0.00758812	0.00758812	6.58965
ZBTB16	-1.42888	-4.49986	0.00165426	0.00165426	7.94494
ZBTB47	-0.963168	-3.85418	0.00419887	0.00419887	6.08872
ZBTB8A	-1.02548	-3.99712	0.00339902	0.00339902	7.81155
ZCCHC24	-1.30668	-3.3226	0.00943506	0.00943506	8.23345
ZCWPW1	-0.838366	-3.73268	0.00503622	0.00503622	4.97031
ZDBF2	-1.84285	-4.71763	0.00122488	0.00122488	5.7813
ZFAND5	-0.760485	-3.58669	0.00628238	0.00628238	10.8126
ZFP36L2	-1.07881	-3.98407	0.00346482	0.00346482	10.2971
ZFP82	-1.06171	-4.05156	0.00313852	0.00313852	6.1281
ZFP90	-0.883687	-3.34443	0.00912032	0.00912032	4.82448
ZFYVE16	-0.736769	-3.46991	0.0075124	0.0075124	5.33426
ZKSCAN2	-0.890333	-3.52281	0.00692641	0.00692641	4.7735
ZNF10	-0.838502	-4.15386	0.00270487	0.00270487	6.74166
ZNF106	-0.927192	-3.65005	0.00570564	0.00570564	8.31854
ZNF132	-0.865898	-3.73009	0.00505593	0.00505593	6.11914
ZNF134	-1.10768	-5.2385	0.000613846	0.000613846	5.84043
ZNF189	-0.852519	-3.65979	0.00562208	0.00562208	6.59892
ZNF197	-0.888755	-3.376	0.00868449	0.00868449	5.84772
ZNF221	-1.06864	-5.29467	0.000571101	0.000571101	4.64697
ZNF25	-1.36688	-4.28637	0.002236	0.002236	6.16934
ZNF264	-0.785474	-4.21043	0.00249297	0.00249297	5.20361
ZNF287	-1.25236	-3.81685	0.00443924	0.00443924	4.42829
ZNF331	-1.06665	-3.73257	0.00503707	0.00503707	5.29938
ZNF334	-2.184	-4.33702	0.00208046	0.00208046	4.71071
ZNF441	-0.905648	-3.77888	0.00469866	0.00469866	4.73743
ZNF484	-0.763112	-3.64396	0.00575857	0.00575857	6.39466
ZNF501	-0.76943	-3.59161	0.00623542	0.00623542	5.88326
ZNF503	-1.17947	-3.48668	0.00732116	0.00732116	7.88911
ZNF528	-0.75954	-3.59219	0.00622993	0.00622993	4.40043
ZNF543	-0.956375	-3.70798	0.00522718	0.00522718	6.51843
ZNF548	-0.971142	-3.72386	0.00510355	0.00510355	4.47243
ZNF569	-0.718442	-3.55138	0.00663021	0.00663021	4.32814
ZNF654	-0.874127	-3.86555	0.00412847	0.00412847	4.77766
ZNF684	-0.785164	-3.60451	0.00611417	0.00611417	5.39161
ZNF699	-0.872491	-3.64564	0.00574391	0.00574391	6.11509
ZNF853	-1.37885	-3.67019	0.00553424	0.00553424	5.64915
