# Supplementary material for: Transcriptomic Analysis Identifies Complement Component 3 as a Potential Predictive Biomarker for Chemotherapy Resistance in Colorectal Cancer
Source: Front Mol Biosci. 2021 Oct 15;8:763652. doi: 10.3389/fmolb.2021.763652 (PMC8554154; doi:10.3389/fmolb.2021.763652)
Supplement: Supplementary file 3 [file Table1.XLSX]

## Sheet: Sheet1
Data	Samplesize	Platform	Usage
			WGCNA	Interaction network analysis	GSEA	Chemotherapy sensitivity	Survival analysis	CIBERSORT
GSE28702	83	[HG-U133_Plus_2] Affymetrix Human Genome U133 Plus 2.0 Array	√	√
GSE81653	166	[HuGene-2_0-st] Affymetrix Human Gene 2.0 ST Array [transcript (gene) version]	√	√
TCGA-COAD	456	Illumina HiSeq 2000 RNA Sequencing platform			√		√	√
GSE76489	8 (cell lines)	[HuGene-2_0-st] Affymetrix Human Gene 2.0 ST Array [transcript (gene) version]			√
GSE83131	6 (cell lines)	[HuGene-2_0-st] Affymetrix Human Gene 2.0 ST Array [transcript (gene) version]			√
GDSC	46 (cell lines)	[HG-U219] Affymetrix Human Genome U219 Array				√
GSE17536	145	[HG-U133_Plus_2] Affymetrix Human Genome U133 Plus 2.0 Array					√
GSE39582	557	[HG-U133_Plus_2] Affymetrix Human Genome U133 Plus 2.0 Array					√
GSE87211	203	Agilent-026652 Whole Human Genome Microarray 4x44K v2 (Probe Name version)					√
